# Supplementary material for: Genome-wide identification and in silico analysis of NPF, NRT2, CLC and SLAC1/SLAH nitrate transporters in hexaploid wheat (Triticum aestivum)
Source: Sci Rep. 2022 Jul 3;12:11227. doi: 10.1038/s41598-022-15202-w (PMC9250930; doi:10.1038/s41598-022-15202-w)
Supplement: Supplementary file 2 — Supplementary Information 2. [file 41598_2022_15202_MOESM2_ESM.xlsx]

## Sheet: all candidates
Supplementary table 6 : Expression profiles (TPM values) of all candidate genes in proximity to NUE associated SNPs in response to N starvation and N recovery
Category		CS_CT	CS_NS1h	NR1h	NR24h
TraesCS3A02G382100	TraesCS3A02G382100	60.5901	29.3165	16.7343	98.409
	low	42.1488	24.2468	14.221	71.7999
	high	79.0314	34.3862	19.2476	125.018
TraesCS2A02G571900	TraesCS2A02G571900	0.073227	0	0	0
	low	-0.030331	0	0	0
	high	0.176785	0	0	0
TraesCS2D02G519000	TraesCS2D02G519000	0.837021	0.856602	0.595926	0.554681
	low	0.714586	0.704985	0.465588	0.491452
	high	0.959456	1.00822	0.726264	0.61791
TraesCS2D02G583400	TraesCS2D02G583400	0.167421	0.00263	0	0
	low	-0.057835	-0.001089	0	0
	high	0.392677	0.006349	0	0
TraesCS3A02G382300	TraesCS3A02G382300	0.773366	2.10435	0.555297	0.524206
	low	0.487014	1.95257	0.42798	0.417552
	high	1.05972	2.25613	0.682614	0.63086
TraesCS2D02G583300	TraesCS2D02G583300	0	0	0	0
	low	0	0	0	0
	high	0	0	0	0
TraesCS2D02G583500	TraesCS2D02G583500	1.43709	5.62205	2.05816	0.977731
	low	0.584079	5.23642	1.33709	0.164937
	high	2.2901	6.00768	2.77923	1.79052
TraesCS3A02G382200	TraesCS3A02G382200	1.67594	0.783993	0.642654	0.727356
	low	0.6268	0.70465	0.467241	0.664879
	high	2.72508	0.863336	0.818067	0.789833
TraesCS3A02G382900	TraesCS3A02G382900	27.1751	20.0575	14.8405	25.596
	low	27.0019	19.4392	13.4235	24.3439
	high	27.3483	20.6758	16.2575	26.8481
TraesCS2B02G615200	TraesCS2B02G615200	0	0	0	0
	low	0	0	0	0
	high	0	0	0	0
TraesCS2D02G576000	TraesCS2D02G576000	5.73501	3.60434	8.99136	18.7724
	low	4.71259	3.53649	7.42538	16.8898
	high	6.75743	3.67219	10.5573	20.655
TraesCS2A02G565600	TraesCS2A02G565600	6.57538	7.40479	17.7415	9.58045
	low	5.81083	6.892	15.432	8.63518
	high	7.33993	7.91758	20.051	10.5257
TraesCS2D02G308100	TraesCS2D02G308100	9.30028	9.06481	30.6855	25.3069
	low	8.30905	8.62521	28.7075	24.0512
	high	10.2915	9.50441	32.6635	26.5625
TraesCS3A02G382800	TraesCS3A02G382800	3.45403	2.16667	1.87565	3.11165
	low	3.1986	2.01454	1.75314	2.94199
	high	3.70946	2.3188	1.99816	3.28131
TraesCS1B02G388600	TraesCS1B02G388600	0	0	0	0
	low	0	0	0	0
	high	0	0	0	0
TraesCS2D02G307400	TraesCS2D02G307400	3.78771	4.07901	5.22238	5.68308
	low	3.09241	3.6063	3.2898	4.93778
	high	4.48301	4.55172	7.15496	6.42838
TraesCS2B02G546000	TraesCS2B02G546000	0.937893	1.12397	0.500774	0.715016
	low	0.705935	0.987207	0.473274	0.590087
	high	1.16985	1.26073	0.528274	0.839945
TraesCS2D02G583600	TraesCS2D02G583600	0.472407	1.37328	1.70018	0.247668
	low	0.205901	1.17342	1.19963	0.038569
	high	0.738913	1.57314	2.20073	0.456767
TraesCS2A02G517500	TraesCS2A02G517500	1.32405	1.62831	1.02878	0.941855
	low	1.08031	1.5791	0.993638	0.8221
	high	1.56778	1.67752	1.06392	1.06161
TraesCS2A02G572000	TraesCS2A02G572000	0.722503	0.693815	0.645332	0.703032
	low	0.628825	0.605157	0.569544	0.492735
	high	0.816181	0.782473	0.72112	0.913329
TraesCS2A02G572300	TraesCS2A02G572300	0	0.037028	0.006346	0
	low	0	0.024632	-0.002629	0
	high	0	0.049424	0.015321	0
TraesCS3A02G225100	TraesCS3A02G225100	11.8442	6.41034	3.17042	8.29728
	low	11.4698	5.75297	2.53196	7.99249
	high	12.2186	7.06771	3.80888	8.60207
TraesCS3A02G382700	TraesCS3A02G382700	1.03031	0.633273	0.695362	1.31943
	low	0.954741	0.563526	0.610758	1.29662
	high	1.10588	0.70302	0.779966	1.34224
TraesCS2A02G572200	TraesCS2A02G572200	0.558478	1.70553	0.600839	0.286512
	low	0.183876	1.62508	0.499238	0.130389
	high	0.93308	1.78598	0.70244	0.442635
TraesCS3A02G382600	TraesCS3A02G382600	0.313775	0.455686	0.424973	0.070433
	low	0.196863	0.366174	0.328907	0.019655
	high	0.430687	0.545198	0.521039	0.121211
TraesCS3A02G383200	TraesCS3A02G383200	3.39769	5.19585	2.68284	0.923935
	low	2.40433	4.58477	1.96953	0.827329
	high	4.39105	5.80693	3.39615	1.02054
TraesCS3A02G382400	TraesCS3A02G382400	16.866	17.6795	8.28889	9.8975
	low	12.5289	16.7073	5.34082	8.34402
	high	21.2031	18.6517	11.237	11.451
TraesCS2A02G571800	TraesCS2A02G571800	0	0	0.011441	0
	low	0	0	-0.004739	0
	high	0	0	0.027621	0
TraesCS1A02G031300	TraesCS1A02G031300	1.38097	0.13631	0.449981	0.412175
	low	-0.2561	0.08615	0.435993	0.369358
	high	3.01804	0.18647	0.463969	0.454992
TraesCS2A02G572100	TraesCS2A02G572100	0.030838	0.031513	0.006694	0
	low	0.008764	0.008353	-0.002773	0
	high	0.052912	0.054673	0.016161	0
TraesCS3B02G415100	TraesCS3B02G415100	0.037728	0.104768	0.086137	0.143391
	low	0.010312	0.061378	0.020047	0.015329
	high	0.065144	0.148158	0.152227	0.271453
TraesCS3B02G414800	TraesCS3B02G414800	56.4379	26.9239	14.3282	111.027
	low	44.077	24.0434	12.5222	82.9904
	high	68.7988	29.8044	16.1342	139.064
TraesCS3A02G390100	TraesCS3A02G390100	0	0.003352	0	0
	low	0	-0.001388	0	0
	high	0	0.008092	0	0
TraesCS3B02G199200	TraesCS3B02G199200	23.0805	5.55656	15.4579	50.3973
	low	22.569	4.57503	8.58251	42.5004
	high	23.592	6.53809	22.3333	58.2942
TraesCS3B02G415000	TraesCS3B02G415000	1.35347	2.07386	1.63698	0.712926
	low	0.991798	1.89266	1.56071	0.421245
	high	1.71514	2.25506	1.71325	1.00461
TraesCS3B02G414900	TraesCS3B02G414900	1.45706	0.38857	1.08419	3.30034
	low	1.21613	0.376472	0.698494	2.91823
	high	1.69799	0.400668	1.46989	3.68245
TraesCS3A02G418700	TraesCS3A02G418700	0.005135	0.027124	0.020689	0.009309
	low	-0.002127	0.008499	0.0009	0.002597
	high	0.012397	0.045749	0.040478	0.016021
TraesCS4A02G287300	TraesCS4A02G287300	0	0	0	0
	low	0	0	0	0
	high	0	0	0	0
TraesCS3B02G415300	TraesCS3B02G415300	30.0154	32.2429	22.9079	15.7722
	low	21.2859	30.4016	16.1121	14.057
	high	38.7448	34.0842	29.7037	17.4874
TraesCS4A02G283900	TraesCS4A02G283900	160.439	210.589	230.65	141.928
	low	141.466	199.095	229.226	137.263
	high	179.412	222.083	232.074	146.593
TraesCS3B02G415200	TraesCS3B02G415200	0.009705	0.0247	0	0
	low	-0.004019	-0.010231	0	0
	high	0.023429	0.059631	0	0
TraesCS3A02G383300	TraesCS3A02G383300	3.50849	2.31437	2.68677	1.38153
	low	2.40249	2.22102	1.70133	0.901552
	high	4.61449	2.40772	3.67221	1.86151
TraesCS3B02G424800	TraesCS3B02G424800	1.99583	0.763786	0.347745	0.494735
	low	0.33034	0.628411	0.233839	0.355583
	high	3.66132	0.899161	0.461651	0.633887
TraesCS4B02G026700	TraesCS4B02G026700	0	0	0	0
	low	0	0	0	0
	high	0	0	0	0
TraesCS3B02G018300	TraesCS3B02G018300	0	0	0	0
	low	0	0	0	0
	high	0	0	0	0
TraesCS3A02G418800	TraesCS3A02G418800	0.004385	0.004245	0.017109	0.030249
	low	-0.001816	-0.001758	0.001554	0.01434
	high	0.010586	0.010248	0.032664	0.046158
TraesCS3D02G254900	TraesCS3D02G254900	0.871193	171.933	39.8136	0.373536
	low	0.488876	161.823	32.3533	0.225496
	high	1.25351	182.042	47.2739	0.521576
TraesCS4A02G225400	TraesCS4A02G225400	8.33317	4.55734	1.8248	5.46976
	low	4.40859	4.11621	1.51558	4.51682
	high	12.2577	4.99847	2.13402	6.4227
TraesCS3D02G254500	TraesCS3D02G254500	3.35114	0.882293	3.02186	6.18734
	low	3.22481	0.849654	2.88275	5.55959
	high	3.47747	0.914932	3.16097	6.81509
TraesCS3B02G215200	TraesCS3B02G215200	0.622971	0.492436	0.400011	0.436041
	low	0.495296	0.401267	0.324103	0.415114
	high	0.750646	0.583605	0.475919	0.456968
TraesCS3B02G415700	TraesCS3B02G415700	5.33466	3.1498	2.95537	3.34063
	low	4.40505	2.72964	1.73392	2.99796
	high	6.26427	3.56996	4.17682	3.6833
TraesCS4B02G029600	TraesCS4B02G029600	86.1995	135.153	210.606	118.047
	low	74.4251	132.568	194.07	108.775
	high	97.9739	137.738	227.142	127.319
TraesCS3B02G415600	TraesCS3B02G415600	0.062035	0.10217	0.127605	0.090537
	low	0.039672	0.062055	0.091368	0.067113
	high	0.084398	0.142285	0.163842	0.113961
TraesCS4A02G262700	TraesCS4A02G262700	13.0788	16.4332	19.3622	21.9182
	low	12.6536	15.9282	11.9725	19.7182
	high	13.504	16.9382	26.7519	24.1182
TraesCS3B02G418700	TraesCS3B02G418700	0	0.006087	0	0
	low	0	0.001783	0	0
	high	0	0.010391	0	0
TraesCS4A02G277600	TraesCS4A02G277600	1.98569	2.08979	1.83149	1.63418
	low	1.70464	1.95515	1.79351	1.53542
	high	2.26674	2.22443	1.86947	1.73294
TraesCS4A02G284300	TraesCS4A02G284300	0	0	0	0
	low	0	0	0	0
	high	0	0	0	0
TraesCS4A02G287900	TraesCS4A02G287900	3.85705	3.94561	1.92235	0.32473
	low	3.19997	3.4117	1.62087	0.251149
	high	4.51413	4.47952	2.22383	0.398311
TraesCS3D02G414400	TraesCS3D02G414400	0.003649	0.003977	0.008717	0.019871
	low	-0.001511	-0.001647	-0.003611	-0.000954
	high	0.008809	0.009601	0.021045	0.040696
TraesCS3B02G424700	TraesCS3B02G424700	7.33106	9.86974	5.76962	4.92181
	low	6.46315	9.29942	5.26004	4.62101
	high	8.19897	10.4401	6.2792	5.2226
TraesCS4D02G033500	TraesCS4D02G033500	2.90654	3.1081	2.35307	2.20859
	low	2.68704	2.94149	2.34313	2.01083
	high	3.12604	3.27471	2.36301	2.40635
TraesCS4D02G052400	TraesCS4D02G052400	10.4753	13.2121	14.7409	14.6516
	low	10.1274	12.7489	9.45654	13.8079
	high	10.8232	13.6753	20.0253	15.4953
TraesCS4D02G026800	TraesCS4D02G026800	174.083	336.85	223.053	145.398
	low	154.333	314.33	186.108	131.633
	high	193.833	359.37	259.998	159.163
TraesCS6A02G032400	TraesCS6A02G032400	0.02537	0.00485	0	0
	low	-0.010509	-0.002008	0	0
	high	0.061249	0.011708	0	0
TraesCS6A02G032500	TraesCS6A02G032500	0.007551	0	0	0
	low	-0.003128	0	0	0
	high	0.01823	0	0	0
TraesCS5D02G498800	TraesCS5D02G498800	3.47249	3.49165	5.71577	4.79273
	low	3.26811	2.93211	4.25039	4.30991
	high	3.67687	4.05119	7.18115	5.27555
TraesCS5A02G409600	TraesCS5A02G409600	0.1568	0.352552	0.387272	0.036007
	low	0.105597	0.276657	0.247204	0.00316
	high	0.208003	0.428447	0.52734	0.068854
TraesCS4D02G233000	TraesCS4D02G233000	6.54854	4.13826	5.44987	5.48036
	low	5.81369	3.86248	4.50095	4.77924
	high	7.28339	4.41404	6.39879	6.18148
TraesCS6A02G030800	TraesCS6A02G030800	45.0121	8.4273	313.857	34.9356
	low	28.9227	5.61864	241.386	27.4703
	high	61.1015	11.236	386.328	42.4008
TraesCS5D02G498700	TraesCS5D02G498700	1.13944	1.13367	1.46392	1.64972
	low	0.934915	0.818665	1.02442	1.31771
	high	1.34397	1.44867	1.90342	1.98173
TraesCS4D02G233100	TraesCS4D02G233100	0.775771	1.24772	0.315996	0.246797
	low	0.424935	1.13133	0.210503	0.09644
	high	1.12661	1.36411	0.421489	0.397154
TraesCS4B02G338600	TraesCS4B02G338600	1.60466	1.13978	1.65867	0.36809
	low	0.916878	0.912211	0.963263	0.210317
	high	2.29244	1.36735	2.35408	0.525863
TraesCS5A02G388000	TraesCS5A02G388000	0.640196	0.875824	0.283503	0.026753
	low	0.19385	0.775032	0.136696	-0.000473
	high	1.08654	0.976616	0.43031	0.053979
TraesCS6A02G030900	TraesCS6A02G030900	33.2615	6.87091	420.976	12.659
	low	18.0797	5.39462	330.588	10.2139
	high	48.4433	8.3472	511.364	15.1041
TraesCS4D02G024400	TraesCS4D02G024400	2.16927	1.26315	1.0522	0.989613
	low	1.23914	0.998968	0.80178	0.907332
	high	3.0994	1.52733	1.30262	1.07189
TraesCS5D02G498500	TraesCS5D02G498500	0.20137	0.267179	0.672168	0.405475
	low	0.109838	0.137997	0.402429	0.274548
	high	0.292902	0.396361	0.941907	0.536402
TraesCS6A02G032900	TraesCS6A02G032900	0.225938	0.017481	0.301145	0.070354
	low	0.183429	0.002922	0.205874	0.03863
	high	0.268447	0.03204	0.396416	0.102078
TraesCS6A02G031200	TraesCS6A02G031200	18.9459	66.8982	561.818	4.89577
	low	10.2677	57.2403	446.663	4.02875
	high	27.6241	76.5561	676.973	5.76279
TraesCS6A02G031100	TraesCS6A02G031100	22.9761	17.4206	236.399	7.00164
	low	12.2594	14.7061	184.193	5.73544
	high	33.6928	20.1351	288.605	8.26784
TraesCS5B02G498700	TraesCS5B02G498700	3.64236	4.45181	4.55024	4.16656
	low	3.00018	3.33147	3.36284	4.10305
	high	4.28454	5.57215	5.73764	4.23007
TraesCS4D02G232900	TraesCS4D02G232900	1.27335	4.10195	1.75075	0.604732
	low	0.895282	4.03103	1.31036	0.498402
	high	1.65142	4.17287	2.19114	0.711062
TraesCS6A02G031000	TraesCS6A02G031000	6.13306	0.756978	189.9	2.30481
	low	2.66079	0.463917	146.448	1.58437
	high	9.60533	1.05004	233.352	3.02525
TraesCS6A02G030700	TraesCS6A02G030700	39.5268	4.94183	261.697	38.8574
	low	25.857	3.70669	204.462	30.1771
	high	53.1966	6.17697	318.932	47.5377
TraesCS4D02G233400	TraesCS4D02G233400	1.40199	1.63006	1.57296	1.72997
	low	1.2069	1.55714	1.30557	1.62968
	high	1.59708	1.70298	1.84035	1.83026
TraesCS4B02G035500	TraesCS4B02G035500	2.16624	2.10106	1.91222	1.96162
	low	1.95308	2.01495	1.8172	1.73746
	high	2.3794	2.18717	2.00724	2.18578
TraesCS5D02G012500	TraesCS5D02G012500	0.199065	0.011964	0.030446	0
	low	-0.074923	0.011512	0.024778	0
	high	0.473053	0.012416	0.036114	0
TraesCS5A02G004400	TraesCS5A02G004400	0.438365	0.088111	0.017698	0.051599
	low	-0.140728	0.026877	0.005128	0.022197
	high	1.01746	0.149345	0.030268	0.081001
TraesCS6A02G032800	TraesCS6A02G032800	0.048866	0.075597	0.423275	0.015593
	low	-0.008061	0.040162	0.273645	0.003743
	high	0.105793	0.111032	0.572905	0.027443
TraesCS5D02G398000	TraesCS5D02G398000	0.497623	0.005597	0.019276	0
	low	-0.206123	-0.002318	0.003165	0
	high	1.20137	0.013512	0.035387	0
TraesCS4D02G233300	TraesCS4D02G233300	4.83347	6.17798	3.3819	4.35636
	low	4.22057	6.02778	3.1964	3.77867
	high	5.44637	6.32817	3.5674	4.93405
TraesCS7D02G209200	TraesCS7D02G209200	0.72713	0.082822	0.095793	0.163522
	low	-0.121902	0.030359	0.072484	0.094166
	high	1.57616	0.135285	0.119102	0.232878
TraesCS7D02G378300	TraesCS7D02G378300	29.588	19.6574	17.5896	17.9002
	low	25.8213	16.719	14.5184	17.6471
	high	33.3547	22.5958	20.6608	18.1533
TraesCS7D02G491400	TraesCS7D02G491400	0.28124	0.059161	0.105266	1.04993
	low	0.131863	0.017237	0.078132	0.84876
	high	0.430617	0.101085	0.1324	1.2511
TraesCS7B02G362700	TraesCS7B02G362700	1.27339	0.8766	0.295829	1.0311
	low	0.801679	0.70949	0.169725	0.951762
	high	1.7451	1.04371	0.421933	1.11044
TraesCS6A02G142600	TraesCS6A02G142600	0.737353	0.567914	0.120629	0.287195
	low	0.303665	0.390375	0.104728	0.217962
	high	1.17104	0.745453	0.13653	0.356428
TraesCS7B02G101800	TraesCS7B02G101800	0.087349	0.272218	0.039457	0.033756
	low	0.077018	0.233794	0.01509	0.009713
	high	0.09768	0.310642	0.063824	0.057799
TraesCS7B02G113600	TraesCS7B02G113600	2.50363	0.752295	0.869943	0.901573
	low	0.06142	0.61445	0.63188	0.767482
	high	4.94584	0.89014	1.10801	1.03566
TraesCS7D02G239700	TraesCS7D02G239700	4.1204	4.1679	3.04493	3.77352
	low	3.93266	4.0868	2.93262	3.45243
	high	4.30814	4.249	3.15724	4.09461
TraesCS7D02G377900	TraesCS7D02G377900	8.29156	5.7385	17.6126	21.3137
	low	6.3847	5.22259	15.9842	18.7926
	high	10.1984	6.25441	19.241	23.8348
TraesCS6A02G033200	TraesCS6A02G033200	0.075963	0.005289	0.054855	0
	low	0.032048	-0.002191	0.021869	0
	high	0.119878	0.012769	0.087841	0
TraesCS7B02G312500	TraesCS7B02G312500	0.466969	0.266553	0.463653	0.597283
	low	-0.043376	0.226076	0.279357	0.357668
	high	0.977314	0.30703	0.647949	0.836898
TraesCS7B02G283800	TraesCS7B02G283800	4.57177	7.66916	4.66503	2.91258
	low	4.44982	7.35352	4.00798	2.62329
	high	4.69372	7.9848	5.32208	3.20187
TraesCS7B02G020500	TraesCS7B02G020500	7.37968	17.1601	13.999	2.11602
	low	5.90901	16.2403	12.0576	1.72075
	high	8.85035	18.0799	15.9404	2.51129
TraesCS7B02G312700	TraesCS7B02G312700	4.69608	7.33224	5.98861	2.021
	low	4.11299	7.07082	5.3477	1.53683
	high	5.27916	7.59366	6.62952	2.50517
TraesCS7B02G312600	TraesCS7B02G312600	1.49007	1.24618	0.61748	0.957526
	low	1.15142	1.12622	0.508357	0.758649
	high	1.82872	1.36614	0.726603	1.1564
TraesCS7B02G311400	TraesCS7B02G311400	4.13705	3.31372	1.69044	3.31187
	low	3.41315	2.90485	1.33284	3.17151
	high	4.86095	3.72259	2.04804	3.45222
TraesCS7A02G240700	TraesCS7A02G240700	3.22709	3.54788	2.70096	2.64535
	low	2.99814	3.41489	2.38386	2.51392
	high	3.45604	3.68087	3.01806	2.77678
TraesCS6D02G047600	TraesCS6D02G047600	0.124472	0.304198	0.047576	0.049443
	low	0.067945	0.245974	0.022315	0.01756
	high	0.180999	0.362422	0.072837	0.081326
TraesCS7A02G504300	TraesCS7A02G504300	0.185843	0.093848	0.093528	0.500463
	low	0.000261	0.01447	0.083688	0.407195
	high	0.371425	0.173226	0.103368	0.593731
TraesCS6A02G263500	TraesCS6A02G263500	7.91582	13.926	9.75653	1.6053
	low	6.36973	10.6201	3.49882	1.15003
	high	9.46191	17.2319	16.0142	2.06057
TraesCS6B02G056500	TraesCS6B02G056500	0.088016	0.241055	0.02799	0.004507
	low	0.061683	0.13781	0.006642	-0.001867
	high	0.114349	0.3443	0.049338	0.010881
TraesCS7B02G020200	TraesCS7B02G020200	1.0139	1.00096	0.253228	0.473424
	low	0.566389	0.658415	0.119851	0.43006
	high	1.46141	1.3435	0.386605	0.516788
TraesCS6A02G041300	TraesCS6A02G041300	0.005346	0.014714	0.063816	0.032947
	low	-0.002214	0.002389	0.027075	0.015566
	high	0.012906	0.027039	0.100557	0.050328
TraesCS7A02G531000	TraesCS7A02G531000	0	0.023883	0.006872	0.015851
	low	0	0.016015	-0.002846	-0.006566
	high	0	0.031751	0.01659	0.038268
TraesCS7B02G328700	TraesCS7B02G328700	0	0.207473	0.415215	0
	low	0	0.152022	0.245598	0
	high	0	0.262924	0.584832	0
TraesCS7A02G461200	TraesCS7A02G461200	0.550705	0.839691	1.41162	0.824454
	low	0.33801	0.687564	1.04527	0.639265
	high	0.7634	0.991818	1.77797	1.00964
TraesCS7B02G284300	TraesCS7B02G284300	28.8762	21.0667	13.2723	15.8319
	low	24.7224	17.9456	11.5807	13.8303
	high	33.03	24.1878	14.9639	17.8335
TraesCS7B02G283400	TraesCS7B02G283400	0.951116	1.71455	1.36146	0.33556
	low	0.877757	1.50398	0.963194	0.142413
	high	1.02448	1.92512	1.75973	0.528707
TraesCS6A02G033100	TraesCS6A02G033100	0.017089	0.011381	0.035877	0.007151
	low	0.00355	-0.004714	0.020157	-0.002962
	high	0.030628	0.027476	0.051597	0.017264
TraesCS6D02G353500	TraesCS6D02G353500	0.050977	0.099078	0.031184	0.018516
	low	0.028657	0.060172	0.015058	-0.00767
	high	0.073297	0.137984	0.04731	0.044702
TraesCS6A02G033000	TraesCS6A02G033000	0.1924	0.038303	0.329033	0.063995
	low	0.173377	0.029008	0.237415	0.043057
	high	0.211423	0.047598	0.420651	0.084933
TraesCS7B02G020300	TraesCS7B02G020300	1.05431	1.44091	0.769389	0.43257
	low	0.415275	1.18731	0.610393	0.386712
	high	1.69335	1.69451	0.928385	0.478428
TraesCS7D02G377800	TraesCS7D02G377800	0.434506	0.817629	1.29866	0.221035
	low	0.135566	0.704532	0.725777	0.099927
	high	0.733446	0.930726	1.87154	0.342143
TraesCS6B02G406100	TraesCS6B02G406100	0.43625	0.478729	0.13833	0.119952
	low	0.26619	0.385052	0.101939	0.071331
	high	0.60631	0.572406	0.174721	0.168573

## Sheet: tpm101 above
		TPM values
Category		CS_CT	CS_NS1h	NR1h	NR24h
TraesCS3B02G414800	TraesCS3B02G414800	56.4379	26.9239	14.3282	111.027
	low	44.077	24.0434	12.5222	82.9904
	high	68.7988	29.8044	16.1342	139.064
TraesCS4A02G283900	TraesCS4A02G283900	160.439	210.589	230.65	141.928
	low	141.466	199.095	229.226	137.263
	high	179.412	222.083	232.074	146.593
TraesCS3D02G254900	TraesCS3D02G254900	0.871193	171.933	39.8136	0.373536
	low	0.488876	161.823	32.3533	0.225496
	high	1.25351	182.042	47.2739	0.521576
TraesCS4B02G029600	TraesCS4B02G029600	86.1995	135.153	210.606	118.047
	low	74.4251	132.568	194.07	108.775
	high	97.9739	137.738	227.142	127.319
TraesCS4D02G026800	TraesCS4D02G026800	174.083	336.85	223.053	145.398
	low	154.333	314.33	186.108	131.633
	high	193.833	359.37	259.998	159.163
TraesCS6A02G030800	TraesCS6A02G030800	45.0121	8.4273	313.857	34.9356
	low	28.9227	5.61864	241.386	27.4703
	high	61.1015	11.236	386.328	42.4008
TraesCS6A02G030900	TraesCS6A02G030900	33.2615	6.87091	420.976	12.659
	low	18.0797	5.39462	330.588	10.2139
	high	48.4433	8.3472	511.364	15.1041
TraesCS6A02G031200	TraesCS6A02G031200	18.9459	66.8982	561.818	4.89577
	low	10.2677	57.2403	446.663	4.02875
	high	27.6241	76.5561	676.973	5.76279
TraesCS6A02G031100	TraesCS6A02G031100	22.9761	17.4206	236.399	7.00164
	low	12.2594	14.7061	184.193	5.73544
	high	33.6928	20.1351	288.605	8.26784
TraesCS6A02G031000	TraesCS6A02G031000	6.13306	0.756978	189.9	2.30481
	low	2.66079	0.463917	146.448	1.58437
	high	9.60533	1.05004	233.352	3.02525
TraesCS6A02G030700	TraesCS6A02G030700	39.5268	4.94183	261.697	38.8574
	low	25.857	3.70669	204.462	30.1771
	high	53.1966	6.17697	318.932	47.5377

## Sheet: tpm 11-100
		TPM values
Category		CS_CT	CS_NS1h	NR1h	NR24h
TraesCS7D02G378300	TraesCS7D02G378300	29.588	19.6574	17.5896	17.9002
	low	25.8213	16.719	14.5184	17.6471
	high	33.3547	22.5958	20.6608	18.1533
TraesCS7D02G377900	TraesCS7D02G377900	8.29156	5.7385	17.6126	21.3137
	low	6.3847	5.22259	15.9842	18.7926
	high	10.1984	6.25441	19.241	23.8348
TraesCS7B02G020500	TraesCS7B02G020500	7.37968	17.1601	13.999	2.11602
	low	5.90901	16.2403	12.0576	1.72075
	high	8.85035	18.0799	15.9404	2.51129
TraesCS6A02G263500	TraesCS6A02G263500	7.91582	13.926	9.75653	1.6053
	low	6.36973	10.6201	3.49882	1.15003
	high	9.46191	17.2319	16.0142	2.06057
TraesCS7B02G284300	TraesCS7B02G284300	28.8762	21.0667	13.2723	15.8319
	low	24.7224	17.9456	11.5807	13.8303
	high	33.03	24.1878	14.9639	17.8335
TraesCS3B02G199200	TraesCS3B02G199200	23.0805	5.55656	15.4579	50.3973
	low	22.569	4.57503	8.58251	42.5004
	high	23.592	6.53809	22.3333	58.2942
TraesCS3B02G415300	TraesCS3B02G415300	30.0154	32.2429	22.9079	15.7722
	low	21.2859	30.4016	16.1121	14.057
	high	38.7448	34.0842	29.7037	17.4874
TraesCS4A02G262700	TraesCS4A02G262700	13.0788	16.4332	19.3622	21.9182
	low	12.6536	15.9282	11.9725	19.7182
	high	13.504	16.9382	26.7519	24.1182
TraesCS4D02G052400	TraesCS4D02G052400	10.4753	13.2121	14.7409	14.6516
	low	10.1274	12.7489	9.45654	13.8079
	high	10.8232	13.6753	20.0253	15.4953

## Sheet: tpm 1-10
		TPM values
Category		CS_CT	CS_NS1h	NR1h	NR24h
TraesCS3B02G424800	TraesCS3B02G424800	1.99583	0.763786	0.347745	0.494735
	low	0.33034	0.628411	0.233839	0.355583
	high	3.66132	0.899161	0.461651	0.633887
TraesCS4A02G225400	TraesCS4A02G225400	8.33317	4.55734	1.8248	5.46976
	low	4.40859	4.11621	1.51558	4.51682
	high	12.2577	4.99847	2.13402	6.4227
TraesCS3D02G254500	TraesCS3D02G254500	3.35114	0.882293	3.02186	6.18734
	low	3.22481	0.849654	2.88275	5.55959
	high	3.47747	0.914932	3.16097	6.81509
TraesCS3B02G415700	TraesCS3B02G415700	5.33466	3.1498	2.95537	3.34063
	low	4.40505	2.72964	1.73392	2.99796
	high	6.26427	3.56996	4.17682	3.6833
TraesCS4A02G287900	TraesCS4A02G287900	3.85705	3.94561	1.92235	0.32473
	low	3.19997	3.4117	1.62087	0.251149
	high	4.51413	4.47952	2.22383	0.398311
TraesCS3B02G424700	TraesCS3B02G424700	7.33106	9.86974	5.76962	4.92181
	low	6.46315	9.29942	5.26004	4.62101
	high	8.19897	10.4401	6.2792	5.2226
TraesCS4D02G233000	TraesCS4D02G233000	6.54854	4.13826	5.44987	5.48036
	low	5.81369	3.86248	4.50095	4.77924
	high	7.28339	4.41404	6.39879	6.18148
TraesCS4D02G024400	TraesCS4D02G024400	2.16927	1.26315	1.0522	0.989613
	low	1.23914	0.998968	0.80178	0.907332
	high	3.0994	1.52733	1.30262	1.07189
TraesCS4D02G233300	TraesCS4D02G233300	4.83347	6.17798	3.3819	4.35636
	low	4.22057	6.02778	3.1964	3.77867
	high	5.44637	6.32817	3.5674	4.93405
TraesCS7B02G283800	TraesCS7B02G283800	4.57177	7.66916	4.66503	2.91258
	low	4.44982	7.35352	4.00798	2.62329
	high	4.69372	7.9848	5.32208	3.20187
TraesCS7B02G312700	TraesCS7B02G312700	4.69608	7.33224	5.98861	2.021
	low	4.11299	7.07082	5.3477	1.53683
	high	5.27916	7.59366	6.62952	2.50517
TraesCS7B02G311400	TraesCS7B02G311400	4.13705	3.31372	1.69044	3.31187
	low	3.41315	2.90485	1.33284	3.17151
	high	4.86095	3.72259	2.04804	3.45222
