# Supplementary material for: Genome-wide identification and in silico analysis of NPF, NRT2, CLC and SLAC1/SLAH nitrate transporters in hexaploid wheat (Triticum aestivum)
Source: Sci Rep. 2022 Jul 3;12:11227. doi: 10.1038/s41598-022-15202-w (PMC9250930; doi:10.1038/s41598-022-15202-w)
Supplement: Supplementary file 3 — Supplementary Information 3. [file 41598_2022_15202_MOESM3_ESM.xlsx]

## Sheet: Supp Table 1
	Supplementary table 1 List of Gene IDs of nitrate transporters belonging to four families (NPF, NRT2, CLC and SLAC1/SLAH) in different plant species
Sr. No	NPF/NRT1								NRT2								CLC								SLAC1/SLAH
	T. aestivum	T. turgidum	T. dicoccoides	T. urartu	Ae. tauschii	O. sativa	A. thaliana		T. aestivum	T. turgidum	T. dicoccoides	T. urartu	Ae. tauschii	O. sativa	A. thaliana		T. aestivum	T. turgidum	T. dicoccoides	T. urartu	Ae. tauschii	O. sativa	A. thaliana		T. aestivum	T. turgidum	T. dicoccoides	T. urartu	Ae. tauschii	O. sativa	A. thaliana
1	TraesCS1A02G031300	TRITD0Uv1G013310	TRIDC1AG003320	TRIUR3_01080	AET1Gv20065900	Os01g0103100	AT1G12110		TraesCS1D02G035700	TRITD6Av1G006000	TRIDC1BG004800	TRIUR3_00251	AET1Gv20074500	Os01g0547600	AT1G08090		TraesCS2A02G309900	TRITD2Av1G189640	TRIDC2AG045120	TRIUR3_01318	AET2Gv20702400	Os01g0704700	AT1G55620		TraesCS1A02G127500	TRITD0Uv1G098470	TRIDC1AG018360	TRIUR3_12001	AET1Gv20315800	Os01g0226600	AT1G12480
2	TraesCS1A02G150200	TRITD0Uv1G013320	TRIDC1AG022830	TRIUR3_01217	AET1Gv20108400	Os01g0142800	AT1G18880		TraesCS2A02G074800	TRITD6Av1G006030	TRIDC2AG008290	TRIUR3_00252	AET2Gv20140500	Os01g0704100	AT1G08100		TraesCS2A02G517500	TRITD2Av1G276880	TRIDC2AG072610	TRIUR3_09348	AET2Gv21140700	Os01g0876100	AT3G27170		TraesCS1A02G423000	TRITD0Uv1G110350	TRIDC1AG062210	TRIUR3_12002	AET1Gv21004800	Os01g0247700	AT1G62262
3	TraesCS1A02G150400	TRITD0Uv1G028420	TRIDC1AG022840	TRIUR3_01645	AET1Gv20381300	Os01g0556700	AT1G22540		TraesCS2D02G073500	TRITD6Av1G006050	TRIDC2BG010000	TRIUR3_00254	AET3Gv20619500	Os02g0112100	AT1G12940		TraesCS2B02G326900	TRITD2Bv1G155360	TRIDC2BG047750	TRIUR3_09921	AET3Gv20273100	Os02g0558100	AT4G35440		TraesCS1A02G423900	TRITD1Av1G061350	TRIDC1AG062340	TRIUR3_12567	AET1Gv21004900	Os01g0385400	AT1G62280
4	TraesCS1A02G210900	TRITD0Uv1G034520	TRIDC1AG029980	TRIUR3_01860	AET1Gv20381500	Os01g0748950	AT1G22550		TraesCS3A02G254000	TRITD6Av1G006170	TRIDC3AG038080	TRIUR3_00255	AET6Gv20072300	Os02g0112600	AT3G45060		TraesCS2B02G546000	TRITD2Bv1G240960	TRIDC2BG078810	TRIUR3_11027	AET3Gv20618500	Os02g0720700	AT5G26240		TraesCS1A02G424400	TRITD1Av1G223110	TRIDC1AG062350	TRIUR3_14961	AET1Gv21005200	Os01g0623200	AT4G27970
5	TraesCS1A02G211000	TRITD0Uv1G050850	TRIDC1AG030000	TRIUR3_02333	AET1Gv20510300	Os01g0761400	AT1G22570		TraesCS3B02G285900	TRITD6Av1G006520	TRIDC3BG042860	TRIUR3_00256	AET6Gv20072400		AT5G14570		TraesCS2D02G308100	TRITD3Av1G043340	TRIDC3AG015550	TRIUR3_11058	AET3Gv20861000	Os08g0300300	AT5G33280		TraesCS1A02G424500	TRITD1Av1G223450	TRIDC1AG062380	TRIUR3_19068	AET1Gv21005400	Os04g0574700	AT5G24030
6	TraesCS1A02G257400	TRITD1Av1G006130	TRIDC1AG031790	TRIUR3_02745	AET1Gv20510400	Os01g0761500	AT1G27040		TraesCS3D02G254900	TRITD6Av1G006530	TRIDC6AG003740	TRIUR3_02153	AET6Gv20072500		AT5G60770		TraesCS2D02G519000	TRITD3Av1G169960	TRIDC3AG038010	TRIUR3_13871	AET4Gv20067600	Os08g0499200	AT5G40890		TraesCS1B02G147400	TRITD1Av1G223550	TRIDC1BG023130	TRIUR3_19069	AET2Gv20886500	Os05g0219900
7	TraesCS1A02G257800	TRITD1Av1G015410	TRIDC1AG031800	TRIUR3_02780	AET1Gv20534300	Os01g0871500	AT1G27080		TraesCS6A02G030700	TRITD6Av1G006540	TRIDC6AG003760	TRIUR3_02154	AET6Gv20072600		AT5G60780		TraesCS3A02G125300	TRITD3Av1G230540	TRIDC3AG055590	TRIUR3_18358	AET5Gv21038800		AT5G49890		TraesCS1B02G388600	TRITD1Av1G223580	TRIDC1BG062130	TRIUR3_24448	AET3Gv20038500	Os05g0269200
8	TraesCS1A02G257900	TRITD1Av1G092170	TRIDC1AG038450	TRIUR3_02781	AET1Gv20534500	Os01g0871600	AT1G32450		TraesCS6A02G030800	TRITD6Av1G006560	TRIDC6AG003770	TRIUR3_02155	AET6Gv20072700				TraesCS3A02G253600	TRITD3Bv1G051790	TRIDC3BG020310	TRIUR3_20484	AET6Gv20254500				TraesCS1B02G455100	TRITD1Av1G223620	TRIDC1BG062140	TRIUR3_24449	AET3Gv20343700	Os07g0181100
9	TraesCS1A02G269400	TRITD1Av1G092270	TRIDC1AG038520	TRIUR3_02979	AET1Gv20623100	Os01g0871700	AT1G33440		TraesCS6A02G030900	TRITD6Bv1G008680	TRIDC6AG003780	TRIUR3_02156	AET6Gv20072800				TraesCS3A02G390100	TRITD3Bv1G148710	TRIDC3BG020420	TRIUR3_20734	AET6Gv20254700				TraesCS1B02G456000	TRITD1Av1G223630	TRIDC1BG071360	TRIUR3_24589	AET3Gv20388700
10	TraesCS1A02G269500	TRITD1Av1G129380	TRIDC1AG038540	TRIUR3_03030	AET1Gv20623500	Os01g0871900	AT1G52190		TraesCS6A02G031000	TRITD6Bv1G008690	TRIDC6AG004020	TRIUR3_02157	AET6Gv20075500				TraesCS3B02G144700	TRITD3Bv1G215720	TRIDC3BG042750	TRIUR3_24480	AET6Gv20716100				TraesCS1B02G456100	TRITD1Bv1G071000	TRIDC1BG071520	TRIUR3_24981	AET3Gv20552600
11	TraesCS1A02G269600	TRITD1Av1G135900	TRIDC1AG040150	TRIUR3_03151	AET1Gv20650600	Os01g0872000	AT1G59740		TraesCS6A02G031100	TRITD6Bv1G008710	TRIDC6AG004030	TRIUR3_19398	AET6Gv20076500				TraesCS3B02G285500	TRITD4Av1G195800	TRIDC3BG061820		AET7Gv20592200				TraesCS1B02G456200	TRITD1Bv1G220620	TRIDC1BG071530	TRIUR3_27744
12	TraesCS1B02G038700	TRITD1Av1G135930	TRIDC1AG040170	TRIUR3_03152	AET1Gv20650800	Os01g0872100	AT1G62200		TraesCS6A02G031200	TRITD6Bv1G008870	TRIDC6BG005450	TRIUR3_22687	AET6Gv20076700				TraesCS3B02G418700	TRITD4Bv1G009970	TRIDC4AG043030						TraesCS1B02G456300	TRITD1Bv1G220780	TRIDC1BG071550	TRIUR3_34090
13	TraesCS1B02G168000	TRITD1Av1G163400	TRIDC1BG004170	TRIUR3_03153	AET2Gv20016200	Os01g0872300	AT1G68570		TraesCS6A02G032400	TRITD6Bv1G008890	TRIDC6BG005460	TRIUR3_32270	AET6Gv20077000				TraesCS3D02G126600	TRITD5Av1G222310	TRIDC4BG005830						TraesCS1B02G456400	TRITD1Bv1G220800	TRIDC2AG057610
14	TraesCS1B02G168100	TRITD1Av1G163530	TRIDC1BG027720	TRIUR3_03269	AET2Gv20073100	Os01g0872400	AT1G69850		TraesCS6A02G032500	TRITD6Bv1G009240	TRIDC6BG005470		AET6Gv20077100				TraesCS3D02G126700	TRITD5Bv1G221470	TRIDC5AG064470						TraesCS1B02G456500	TRITD1Bv1G220810	TRIDC3AG000170
15	TraesCS1B02G224900	TRITD1Av1G163540	TRIDC1BG027730	TRIUR3_03270	AET2Gv20073400	Os01g0872500	AT1G69860		TraesCS6A02G032800	TRITD6Bv1G009270	TRIDC6BG005480		AET6Gv20077200				TraesCS3D02G254500	TRITD6Av1G027150	TRIDC5BG069260						TraesCS1D02G126500	TRITD2Bv1G197100	TRIDC3AG020330
16	TraesCS1B02G225000	TRITD1Av1G168890	TRIDC1BG028430	TRIUR3_03771	AET2Gv20365700	Os01g0872600	AT1G69870		TraesCS6A02G032900	TRITD6Bv1G009290	TRIDC6BG005490		AET7Gv21036700				TraesCS3D02G379600	TRITD6Av1G027160	TRIDC6AG012750						TraesCS1D02G432500	TRITD3Av1G007490	TRIDC3AG022870
17	TraesCS1B02G267900	TRITD1Av1G168940	TRIDC1BG035490	TRIUR3_03938	AET2Gv20584900	Os01g0902700	AT1G72120		TraesCS6A02G033000	TRITD7Av1G231010	TRIDC6BG005700						TraesCS4A02G277600	TRITD6Av1G178430	TRIDC6AG012760						TraesCS1D02G432700	TRITD3Av1G062710	TRIDC3AG033690
18	TraesCS1B02G268200	TRITD1Bv1G007270	TRIDC1BG035510	TRIUR3_03997	AET2Gv20699400	Os01g0902800	AT1G72125		TraesCS6A02G033100		TRIDC6BG005710						TraesCS4B02G035500	TRITD6Bv1G040540	TRIDC6AG043290						TraesCS1D02G432800	TRITD3Av1G149490	TRIDC3BG003050
19	TraesCS1B02G268300	TRITD1Bv1G096880	TRIDC1BG037210	TRIUR3_03999	AET2Gv20740700	Os01g0913300	AT1G72130		TraesCS6A02G033200		TRIDC7AG059770						TraesCS4D02G033500	TRITD6Bv1G040640	TRIDC6BG017830						TraesCS1D02G432900	TRITD3Bv1G004630	TRIDC3BG027170
20	TraesCS1B02G279900	TRITD1Bv1G096920	TRIDC1BG037220	TRIUR3_04000	AET2Gv20787200	Os01g0960900	AT1G72140		TraesCS6B02G044000		TRIDC7BG052610						TraesCS5A02G449500	TRITD6Bv1G167010	TRIDC6BG017860						TraesCS1D02G433100	TRITD3Bv1G068300	TRIDC3BG030640
21	TraesCS1B02G280000	TRITD1Bv1G124720	TRIDC1BG043650	TRIUR3_04002	AET2Gv20921200	Os02g0519401	AT2G02020		TraesCS6B02G044100								TraesCS5B02G457100	TRITD7Av1G088580	TRIDC6BG050880						TraesCS1D02G433200	TRITD3Bv1G132860	TRIDC3BG038230
22	TraesCS1B02G280100	TRITD1Bv1G130020	TRIDC1BG043730	TRIUR3_04052	AET2Gv20979400	Os02g0580900	AT2G02040		TraesCS6B02G044200								TraesCS5D02G456000	TRITD7Bv1G062710	TRIDC7AG030750						TraesCS2A02G398000
23	TraesCS1D02G032700	TRITD1Bv1G130050	TRIDC1BG043740	TRIUR3_04454	AET2Gv20979700	Os02g0689900	AT2G26690		TraesCS6B02G044300								TraesCS6A02G098500		TRIDC7BG021630						TraesCS2B02G416100
24	TraesCS1D02G147200	TRITD1Bv1G149370	TRIDC1BG045610	TRIUR3_04583	AET2Gv21277300	Os02g0699000	AT2G37900		TraesCS6B02G044400								TraesCS6A02G098600								TraesCS2D02G395700
25	TraesCS1D02G147400	TRITD1Bv1G149450	TRIDC1BG045620	TRIUR3_04584	AET2Gv21277400	Os02g0716800	AT2G38100		TraesCS6B02G044500								TraesCS6A02G283600								TraesCS3A02G028100
26	TraesCS1D02G214200	TRITD1Bv1G149470	TRIDC1BG045650	TRIUR3_04890	AET2Gv21277600	Os02g0757400	AT2G40460		TraesCS6B02G045600								TraesCS6B02G126400								TraesCS3A02G151400
27	TraesCS1D02G214300	TRITD1Bv1G154740	TRIDC2AG000750	TRIUR3_05128	AET2Gv21277900	Os03g0103000	AT3G01350		TraesCS6B02G045700								TraesCS6B02G126800								TraesCS3A02G167000
28	TraesCS1D02G256700	TRITD1Bv1G154750	TRIDC2AG000760	TRIUR3_06608	AET2Gv21278200	Os03g0138700	AT3G16180		TraesCS6B02G046500								TraesCS6B02G312100								TraesCS3A02G225100
29	TraesCS1D02G257100	TRITD1Bv1G154770	TRIDC2AG004830	TRIUR3_07335	AET2Gv21289300	Os03g0235300	AT3G21670		TraesCS6B02G046600								TraesCS6D02G084000								TraesCS3B02G018300
30	TraesCS1D02G257200	TRITD2Av1G001840	TRIDC2AG004850	TRIUR3_07336	AET3Gv20125300	Os03g0235700	AT3G25260		TraesCS6B02G046700								TraesCS6D02G084300								TraesCS3B02G178600
31	TraesCS1D02G269500	TRITD2Av1G001860	TRIDC2AG022430	TRIUR3_07852	AET3Gv20126800	Os03g0235900	AT3G25280		TraesCS6D02G035600								TraesCS6D02G264100								TraesCS3B02G199200
32	TraesCS1D02G269600	TRITD2Av1G010000	TRIDC2AG037640	TRIUR3_09480	AET3Gv20128600	Os03g0687000	AT3G45650		TraesCS6D02G035700								TraesCS7A02G240700								TraesCS3B02G254700
33	TraesCS1D02G269700	TRITD2Av1G010060	TRIDC2AG045010	TRIUR3_09481	AET3Gv20176500	Os03g0719900	AT3G45660		TraesCS6D02G035800								TraesCS7B02G136300								TraesCS3D02G017800
34	TraesCS2A02G045500	TRITD2Av1G059110	TRIDC2AG047900	TRIUR3_09482	AET3Gv20419900	Os03g0823500	AT3G45680		TraesCS6D02G035900								TraesCS7D02G239700								TraesCS3D02G159600
35	TraesCS2A02G264500	TRITD2Av1G150130	TRIDC2AG050690	TRIUR3_09483	AET3Gv20651900	Os04g0441800	AT3G45690		TraesCS6D02G037200																TraesCS3D02G174800
36	TraesCS2A02G309100	TRITD2Av1G189150	TRIDC2AG050700	TRIUR3_09520	AET3Gv20702300	Os04g0464400	AT3G45700		TraesCS6D02G037300																TraesCS3D02G228400
37	TraesCS2A02G335800	TRITD2Av1G200380	TRIDC2AG050720	TRIUR3_09934	AET3Gv20702400	Os04g0491200	AT3G45710		TraesCS6D02G037800																TraesCSU02G001400
38	TraesCS2A02G350000	TRITD2Av1G211090	TRIDC2AG060150	TRIUR3_11436	AET3Gv20851200	Os04g0491350	AT3G45720		TraesCS6D02G037900																TraesCSU02G001500
39	TraesCS2A02G350100	TRITD2Av1G211110	TRIDC2AG063560	TRIUR3_11437	AET3Gv20851400	Os04g0491500	AT3G47960		TraesCS6D02G038000																TraesCSU02G001600
40	TraesCS2A02G350200	TRITD2Av1G211290	TRIDC2AG063570	TRIUR3_13565	AET3Gv20851700	Os04g0597501	AT3G53960		TraesCS6D02G038100																TraesCSU02G204200
41	TraesCS2A02G350300	TRITD2Av1G244830	TRIDC2AG080640	TRIUR3_13798	AET3Gv20851800	Os04g0597600	AT3G54140		TraesCS6D02G038200
42	TraesCS2A02G416800	TRITD2Av1G254760	TRIDC2AG080650	TRIUR3_13934	AET3Gv20853400	Os04g0597800	AT3G54450		TraesCS6D02G038300
43	TraesCS2A02G565600	TRITD2Av1G292920	TRIDC2AG080670	TRIUR3_14646	AET3Gv20853500	Os04g0660900	AT4G21680		TraesCS7A02G428500
44	TraesCS2A02G571800	TRITD2Av1G292970	TRIDC2AG080680	TRIUR3_15573	AET3Gv20872900	Os04g0691400	AT5G01180		TraesCS7B02G328700
45	TraesCS2A02G571900	TRITD2Av1G292980	TRIDC2AG080700	TRIUR3_15581	AET3Gv20933800	Os05g0335800	AT5G11570		TraesCS7D02G420900
46	TraesCS2A02G572000	TRITD2Av1G293030	TRIDC2AG081370	TRIUR3_15583	AET4Gv20041800	Os05g0338900	AT5G13400		TraesCSU02G002800
47	TraesCS2A02G572100	TRITD2Av1G293040	TRIDC2BG000770	TRIUR3_16907	AET4Gv20049700	Os05g0410500	AT5G14940
48	TraesCS2A02G572200	TRITD2Av1G293050	TRIDC2BG005300	TRIUR3_17224	AET4Gv20057000	Os05g0410800	AT5G19640
49	TraesCS2A02G572300	TRITD2Av1G294850	TRIDC2BG005310	TRIUR3_17228	AET4Gv20108000	Os05g0410900	AT5G28470
50	TraesCS2B02G000500	TRITD2Bv1G002740	TRIDC2BG025800	TRIUR3_17999	AET4Gv20187900	Os05g0411100	AT5G46040
51	TraesCS2B02G013000	TRITD2Bv1G069510	TRIDC2BG033470	TRIUR3_18269	AET4Gv20585100	Os05g0430900	AT5G46050
52	TraesCS2B02G057600	TRITD2Bv1G127150	TRIDC2BG040290	TRIUR3_19423	AET4Gv20585200	Os05g0431700	AT5G62680
53	TraesCS2B02G057700	TRITD2Bv1G154500	TRIDC2BG047590	TRIUR3_19489	AET4Gv20585300	Os06g0239300	AT5G62730
54	TraesCS2B02G248000	TRITD2Bv1G163750	TRIDC2BG050400	TRIUR3_21142	AET4Gv20585400	Os06g0239500
55	TraesCS2B02G277600	TRITD2Bv1G175130	TRIDC2BG053890	TRIUR3_21480	AET4Gv20795000	Os06g0264500
56	TraesCS2B02G326200	TRITD2Bv1G175140	TRIDC2BG053900	TRIUR3_21838	AET4Gv20844300	Os06g0324300
57	TraesCS2B02G346100	TRITD2Bv1G175280	TRIDC2BG053910	TRIUR3_21884	AET4Gv20857400	Os06g0581000
58	TraesCS2B02G368400	TRITD2Bv1G205670	TRIDC2BG053930	TRIUR3_21885	AET4Gv20884800	Os06g0705600
59	TraesCS2B02G368500	TRITD2Bv1G216340	TRIDC2BG063620	TRIUR3_22913	AET5Gv20011600	Os06g0705700
60	TraesCS2B02G368600	TRITD2Bv1G216420	TRIDC2BG067660	TRIUR3_23658	AET5Gv20117400	Os06g0706100
61	TraesCS2B02G368700	TRITD2Bv1G262690	TRIDC2BG067700	TRIUR3_23845	AET5Gv20146500	Os06g0706400
62	TraesCS2B02G401000	TRITD2Bv1G262700	TRIDC2BG088850	TRIUR3_24396	AET5Gv20164000	Os07g0100600
63	TraesCS2B02G615200	TRITD2Bv1G262750	TRIDC2BG088860	TRIUR3_24434	AET5Gv20164800	Os07g0190650
64	TraesCS2B02G615300	TRITD2Bv1G262760	TRIDC2BG088870	TRIUR3_24435	AET5Gv20391800	Os07g0403800
65	TraesCS2B02G615400	TRITD2Bv1G262800	TRIDC2BG088890	TRIUR3_24609	AET5Gv20903700	Os07g0603800
66	TraesCS2B02G615500	TRITD2Bv1G262820	TRIDC2BG090150	TRIUR3_25023	AET5Gv20942800	Os08g0155400
67	TraesCS2B02G626000	TRITD2Bv1G264300	TRIDC2BG090200	TRIUR3_25152	AET5Gv21118000	Os08g0527700
68	TraesCS2B02G626100	TRITD2Bv1G264410	TRIDC2BG090210	TRIUR3_25166	AET5Gv21118200	Os10g0109700
69	TraesCS2B02G626600	TRITD3Av1G015030	TRIDC3AG006530	TRIUR3_25167	AET6Gv20104200	Os10g0109900
70	TraesCS2B02G626700	TRITD3Av1G015090	TRIDC3AG006580	TRIUR3_25186	AET6Gv20149300	Os10g0110250
71	TraesCS2D02G044000	TRITD3Av1G023240	TRIDC3AG009710	TRIUR3_25370	AET6Gv20367300	Os10g0110600
72	TraesCS2D02G044200	TRITD3Av1G090690	TRIDC3AG025810	TRIUR3_25878	AET6Gv20674500	Os10g0110800
73	TraesCS2D02G259400	TRITD3Av1G181410	TRIDC3AG040540	TRIUR3_26134	AET6Gv20682300	Os10g0111300
74	TraesCS2D02G307400	TRITD3Av1G192180	TRIDC3AG044030	TRIUR3_26941	AET6Gv20682700	Os10g0111700
75	TraesCS2D02G327000	TRITD3Av1G192190	TRIDC3AG044040	TRIUR3_27061	AET6Gv20683800	Os10g0112500
76	TraesCS2D02G348400	TRITD3Av1G227650	TRIDC3AG044050	TRIUR3_27092	AET6Gv20684000	Os10g0148400
77	TraesCS2D02G348500	TRITD3Av1G227780	TRIDC3AG054810	TRIUR3_27783	AET6Gv20684100	Os10g0370700
78	TraesCS2D02G348600	TRITD3Av1G227790	TRIDC3AG054820	TRIUR3_29265	AET6Gv20706200	Os10g0469900
79	TraesCS2D02G413900	TRITD3Av1G227860	TRIDC3AG054830	TRIUR3_29615	AET6Gv20910700	Os10g0470700
80	TraesCS2D02G576000	TRITD3Av1G227870	TRIDC3AG054840	TRIUR3_29967	AET7Gv20116200	Os10g0554200
81	TraesCS2D02G583300	TRITD3Av1G227900	TRIDC3AG054870	TRIUR3_30219	AET7Gv20116400	Os10g0579600
82	TraesCS2D02G583400	TRITD3Av1G227940	TRIDC3AG054880	TRIUR3_30987	AET7Gv20215200	Os10g0579800
83	TraesCS2D02G583500	TRITD3Av1G228100	TRIDC3AG054940	TRIUR3_31188	AET7Gv20251400	Os11g0235200
84	TraesCS2D02G583600	TRITD3Av1G228120	TRIDC3AG055920	TRIUR3_31449	AET7Gv20265100	Os11g0282800
85	TraesCS3A02G056400	TRITD3Av1G231240	TRIDC3AG059380	TRIUR3_32039	AET7Gv20312700	Os11g0283500
86	TraesCS3A02G057000	TRITD3Av1G239850	TRIDC3AG069840	TRIUR3_32411	AET7Gv20312800	Os11g0284032
87	TraesCS3A02G185600	TRITD3Av1G239860	TRIDC3BG008990	TRIUR3_32425	AET7Gv20313200	Os11g0284300
88	TraesCS3A02G272600	TRITD3Bv1G018890	TRIDC3BG009060	TRIUR3_33038	AET7Gv20497900	Os12g0231000
89	TraesCS3A02G304400	TRITD3Bv1G019060	TRIDC3BG009070	TRIUR3_33838	AET7Gv20521200	Os12g0240875
90	TraesCS3A02G304500	TRITD3Bv1G019070	TRIDC3BG013400	TRIUR3_34178	AET7Gv20753100	Os12g0638200
91	TraesCS3A02G382100	TRITD3Bv1G019220	TRIDC3BG029570	TRIUR3_34313	AET7Gv20889400	Os12g0638300
92	TraesCS3A02G382200	TRITD3Bv1G027250	TRIDC3BG045680	TRIUR3_34481	AET7Gv20934200
93	TraesCS3A02G382300	TRITD3Bv1G093000	TRIDC3BG050000	TRIUR3_34638	AET7Gv20934300
94	TraesCS3A02G382400	TRITD3Bv1G160810	TRIDC3BG050010	TRIUR3_35212	AET7Gv20935200
95	TraesCS3A02G382600	TRITD3Bv1G174800	TRIDC3BG061390	TRIUR3_35222	AET7Gv21000400
96	TraesCS3A02G382700	TRITD3Bv1G174830	TRIDC3BG061400		AET7Gv21001700
97	TraesCS3A02G382800	TRITD3Bv1G213570	TRIDC3BG061410		AET7Gv21001900
98	TraesCS3A02G382900	TRITD3Bv1G213600	TRIDC3BG061430		AET7Gv21002200
99	TraesCS3A02G383200	TRITD3Bv1G213620	TRIDC3BG061450		AET7Gv21129200
100	TraesCS3A02G383300	TRITD3Bv1G213640	TRIDC3BG061540		AET7Gv21235000
101	TraesCS3A02G392800	TRITD3Bv1G214530	TRIDC3BG061560
102	TraesCS3A02G392900	TRITD3Bv1G214550	TRIDC3BG062620
103	TraesCS3A02G418700	TRITD3Bv1G218000	TRIDC3BG062640
104	TraesCS3A02G418800	TRITD3Bv1G218120	TRIDC3BG066730
105	TraesCS3B02G069100	TRITD3Bv1G230990	TRIDC4AG009830
106	TraesCS3B02G069900	TRITD3Bv1G231000	TRIDC4AG009840
107	TraesCS3B02G070200	TRITD4Av1G028860	TRIDC4AG009850
108	TraesCS3B02G215200	TRITD4Av1G028880	TRIDC4AG035850
109	TraesCS3B02G304500	TRITD4Av1G028890	TRIDC4AG041060
110	TraesCS3B02G332000	TRITD4Av1G028960	TRIDC4AG043990
111	TraesCS3B02G332100	TRITD4Av1G167590	TRIDC4AG044110
112	TraesCS3B02G414800	TRITD4Av1G190580	TRIDC4AG044350
113	TraesCS3B02G414900	TRITD4Av1G198820	TRIDC4AG057700
114	TraesCS3B02G415000	TRITD4Av1G199460	TRIDC4AG060660
115	TraesCS3B02G415100	TRITD4Av1G232620	TRIDC4AG064430
116	TraesCS3B02G415200	TRITD4Av1G249760	TRIDC4AG064440
117	TraesCS3B02G415300	TRITD4Av1G249800	TRIDC4AG064460
118	TraesCS3B02G415600	TRITD4Av1G249850	TRIDC4AG064470
119	TraesCS3B02G415700	TRITD4Bv1G007620	TRIDC4AG064480
120	TraesCS3B02G424700	TRITD4Bv1G015970	TRIDC4AG064500
121	TraesCS3B02G424800	TRITD4Bv1G018280	TRIDC4BG004570
122	TraesCS3B02G454000	TRITD4Bv1G032390	TRIDC4BG004920
123	TraesCS3B02G454100	TRITD4Bv1G140370	TRIDC4BG008170
124	TraesCS3D02G056300	TRITD4Bv1G140400	TRIDC4BG008860
125	TraesCS3D02G056700	TRITD4Bv1G140460	TRIDC4BG014200
126	TraesCS3D02G057000	TRITD4Bv1G140530	TRIDC4BG040810
127	TraesCS3D02G189500	TRITD4Bv1G140550	TRIDC4BG040830
128	TraesCS3D02G297400	TRITD4Bv1G191460	TRIDC4BG040840
129	TraesCS3D02G297600	TRITD4Bv1G201580	TRIDC4BG040860
130	TraesCS3D02G375200	TRITD4Bv1G203170	TRIDC4BG056890
131	TraesCS3D02G375300	TRITD4Bv1G203430	TRIDC4BG061710
132	TraesCS3D02G375400	TRITD4Bv1G207870	TRIDC4BG062320
133	TraesCS3D02G375500	TRITD5Av1G002430	TRIDC4BG063640
134	TraesCS3D02G375600	TRITD5Av1G016510	TRIDC5AG000710
135	TraesCS3D02G375700	TRITD5Av1G021600	TRIDC5AG005810
136	TraesCS3D02G375800	TRITD5Av1G025270	TRIDC5AG007510
137	TraesCS3D02G375900	TRITD5Av1G025340	TRIDC5AG008560
138	TraesCS3D02G376200	TRITD5Av1G114420	TRIDC5AG008600
139	TraesCS3D02G376300	TRITD5Av1G203730	TRIDC5AG025530
140	TraesCS3D02G385600	TRITD5Av1G209770	TRIDC5AG025540
141	TraesCS3D02G385700	TRITD5Av1G234850	TRIDC5AG038760
142	TraesCS3D02G414300	TRITD5Av1G234910	TRIDC5AG056650
143	TraesCS3D02G414400	TRITD5Av1G236430	TRIDC5AG059350
144	TraesCS4A02G075700	TRITD5Av1G243130	TRIDC5AG069090
145	TraesCS4A02G075900	TRITD5Av1G252080	TRIDC5AG069110
146	TraesCS4A02G076000	TRITD5Av1G254540	TRIDC5AG069120
147	TraesCS4A02G076100	TRITD5Bv1G001230	TRIDC5AG069680
148	TraesCS4A02G076200	TRITD5Bv1G015830	TRIDC5AG072520
149	TraesCS4A02G225400	TRITD5Bv1G015860	TRIDC5AG076160
150	TraesCS4A02G262700	TRITD5Bv1G024890	TRIDC5AG077130
151	TraesCS4A02G283900	TRITD5Bv1G025010	TRIDC5BG000650
152	TraesCS4A02G284300	TRITD5Bv1G097770	TRIDC5BG006450
153	TraesCS4A02G287300	TRITD5Bv1G141150	TRIDC5BG006510
154	TraesCS4A02G287900	TRITD5Bv1G199510	TRIDC5BG009960
155	TraesCS4A02G440300	TRITD5Bv1G206330	TRIDC5BG009990
156	TraesCS4A02G440400	TRITD5Bv1G234240	TRIDC5BG026690
157	TraesCS4A02G440500	TRITD5Bv1G234300	TRIDC5BG040860
158	TraesCS4A02G440600	TRITD6Av1G007800	TRIDC5BG058870
159	TraesCS4A02G440700	TRITD6Av1G012040	TRIDC5BG063580
160	TraesCS4B02G026700	TRITD6Av1G049770	TRIDC5BG074530
161	TraesCS4B02G029600	TRITD6Av1G168030	TRIDC5BG074580
162	TraesCS4B02G052200	TRITD6Av1G170100	TRIDC6AG004880
163	TraesCS4B02G057000	TRITD6Av1G170580	TRIDC6AG007150
164	TraesCS4B02G090800	TRITD6Av1G176010	TRIDC6AG019440
165	TraesCS4B02G231500	TRITD6Av1G213890	TRIDC6AG040400
166	TraesCS4B02G231700	TRITD6Bv1G012170	TRIDC6AG041090
167	TraesCS4B02G231800	TRITD6Bv1G017940	TRIDC6AG041120
168	TraesCS4B02G232000	TRITD6Bv1G062670	TRIDC6AG041200
169	TraesCS4B02G232100	TRITD6Bv1G153720	TRIDC6AG041220
170	TraesCS4B02G338600	TRITD6Bv1G156500	TRIDC6AG042810
171	TraesCS4B02G371000	TRITD6Bv1G156850	TRIDC6AG055190
172	TraesCS4B02G375800	TRITD6Bv1G164770	TRIDC6BG007110
173	TraesCS4B02G380000	TRITD6Bv1G212210	TRIDC6BG010230
174	TraesCS4B02G398100	TRITD7Av1G013020	TRIDC6BG025560
175	TraesCS4D02G024400	TRITD7Av1G013090	TRIDC6BG047380
176	TraesCS4D02G026800	TRITD7Av1G027640	TRIDC6BG048070
177	TraesCS4D02G052400	TRITD7Av1G035930	TRIDC6BG048170
178	TraesCS4D02G087900	TRITD7Av1G035950	TRIDC6BG050280
179	TraesCS4D02G232900	TRITD7Av1G066080	TRIDC6BG064580
180	TraesCS4D02G233000	TRITD7Av1G071180	TRIDC7AG005630
181	TraesCS4D02G233100	TRITD7Av1G154390	TRIDC7AG005640
182	TraesCS4D02G233300	TRITD7Av1G197690	TRIDC7AG005650
183	TraesCS4D02G233400	TRITD7Av1G205310	TRIDC7AG011190
184	TraesCS4D02G335100	TRITD7Av1G205330	TRIDC7AG014260
185	TraesCS4D02G361500	TRITD7Av1G205350	TRIDC7AG014270
186	TraesCS5A02G004400	TRITD7Av1G205480	TRIDC7AG024550
187	TraesCS5A02G037900	TRITD7Av1G223080	TRIDC7AG026010
188	TraesCS5A02G056100	TRITD7Av1G223400	TRIDC7AG042110
189	TraesCS5A02G056200	TRITD7Av1G245760	TRIDC7AG051030
190	TraesCS5A02G153200	TRITD7Av1G262270	TRIDC7AG053160
191	TraesCS5A02G388000	TRITD7Av1G270580	TRIDC7AG053170
192	TraesCS5A02G409600	TRITD7Bv1G006810	TRIDC7AG053180
193	TraesCS5A02G485000	TRITD7Bv1G006840	TRIDC7AG053190
194	TraesCS5A02G485200	TRITD7Bv1G006980	TRIDC7AG057430
195	TraesCS5A02G485300	TRITD7Bv1G014730	TRIDC7AG057580
196	TraesCS5A02G508500	TRITD7Bv1G042160	TRIDC7AG057600
197	TraesCS5A02G537100	TRITD7Bv1G047230	TRIDC7AG064230
198	TraesCS5A02G546200	TRITD7Bv1G114240	TRIDC7AG074150
199	TraesCS5B02G001100	TRITD7Bv1G147650	TRIDC7BG003100
200	TraesCS5B02G039100	TRITD7Bv1G159470	TRIDC7BG003110
201	TraesCS5B02G060500	TRITD7Bv1G159510	TRIDC7BG006010
202	TraesCS5B02G060800	TRITD7Bv1G159620	TRIDC7BG015080
203	TraesCS5B02G152000	TRITD7Bv1G171080	TRIDC7BG016590
204	TraesCS5B02G245300	TRITD7Bv1G175420	TRIDC7BG033230
205	TraesCS5B02G393100	TRITD7Bv1G175500	TRIDC7BG042790
206	TraesCS5B02G414000	TRITD7Bv1G175540	TRIDC7BG045810
207	TraesCS5B02G498400	TRITD7Bv1G194000	TRIDC7BG045820
208	TraesCS5B02G498500		TRIDC7BG045850
209	TraesCS5B02G498700		TRIDC7BG045860
210	TraesCS5D02G012500		TRIDC7BG049870
211	TraesCS5D02G045300		TRIDC7BG050010
212	TraesCS5D02G067100		TRIDC7BG050030
213	TraesCS5D02G067400		TRIDC7BG050050
214	TraesCS5D02G158500		TRIDC7BG057940
215	TraesCS5D02G398000
216	TraesCS5D02G419200
217	TraesCS5D02G498500
218	TraesCS5D02G498700
219	TraesCS5D02G498800
220	TraesCS6A02G041300
221	TraesCS6A02G142600
222	TraesCS6A02G263500
223	TraesCS6A02G280200
224	TraesCS6B02G056500
225	TraesCS6B02G171000
226	TraesCS6B02G290500
227	TraesCS6B02G309200
228	TraesCS6B02G406100
229	TraesCS6D02G047600
230	TraesCS6D02G132100
231	TraesCS6D02G251500
232	TraesCS6D02G260500
233	TraesCS6D02G353500
234	TraesCS7A02G054000
235	TraesCS7A02G054100
236	TraesCS7A02G095200
237	TraesCS7A02G121600
238	TraesCS7A02G121700
239	TraesCS7A02G196100
240	TraesCS7A02G206400
241	TraesCS7A02G301700
242	TraesCS7A02G365100
243	TraesCS7A02G381500
244	TraesCS7A02G381600
245	TraesCS7A02G381700
246	TraesCS7A02G381800
247	TraesCS7A02G412100
248	TraesCS7A02G413100
249	TraesCS7A02G413200
250	TraesCS7A02G413300
251	TraesCS7A02G461200
252	TraesCS7A02G504300
253	TraesCS7A02G531000
254	TraesCS7B02G020200
255	TraesCS7B02G020300
256	TraesCS7B02G020500
257	TraesCS7B02G040100
258	TraesCS7B02G101800
259	TraesCS7B02G113600
260	TraesCS7B02G201900
261	TraesCS7B02G262200
262	TraesCS7B02G283400
263	TraesCS7B02G283800
264	TraesCS7B02G284300
265	TraesCS7B02G311400
266	TraesCS7B02G312500
267	TraesCS7B02G312600
268	TraesCS7B02G312700
269	TraesCS7B02G362700
270	TraesCS7D02G049300
271	TraesCS7D02G049400
272	TraesCS7D02G076900
273	TraesCS7D02G091600
274	TraesCS7D02G119800
275	TraesCS7D02G119900
276	TraesCS7D02G120200
277	TraesCS7D02G139600
278	TraesCS7D02G197600
279	TraesCS7D02G209200
280	TraesCS7D02G297000
281	TraesCS7D02G357300
282	TraesCS7D02G377800
283	TraesCS7D02G377900
284	TraesCS7D02G378300
285	TraesCS7D02G406200
286	TraesCS7D02G406400
287	TraesCS7D02G449400
288	TraesCS7D02G491400
289	TraesCS7D02G518900
290	TraesCSU02G115500
291	TraesCSU02G130200
292	TraesCSU02G207500

## Sheet: Supp Table  2
Supplementary table 2 Number of transmembrane domains in nitrate transporter genes
Triad	IWGSC RefSeq ID			No. of transmembrane Domains
TaNPF1-T1	TraesCS3A02G304400	TraesCS3B02G332100	TraesCS3D02G297600	13	13	13
TaNPF1-T2	TraesCS3A02G304500	TraesCS3B02G332000	TraesCS3D02G297400	13	13	13
TaNPF2-T1	TraesCS2A02G045500	TraesCS2B02G057700	TraesCS2D02G044200	14	14	14
TaNPF2-T2	TraesCS3A02G418800	TraesCS3B02G454100	TraesCS3D02G414400	14	14	14
TaNPF2-T3	TraesCS3A02G418700	TraesCS3B02G454000	TraesCS3D02G414300	13	13	13
TaNPF2-T4	TraesCS4A02G283900	TraesCS4B02G029600	TraesCS4D02G026800	14	14	14
TaNPF2-T5	TraesCS5A02G153200	TraesCS5B02G152000	TraesCS5D02G158500	13	13	14
TaNPF2-T6	TraesCS5A02G004400	TraesCS5B02G001100	TraesCS5D02G012500	14	14	14
TaNPF2-T7	TraesCS5A02G037900	TraesCS5B02G039100	TraesCS5D02G045300	14	14	14
TaNPF2-T8	TraesCS7A02G121700	TraesCS7B02G020500	TraesCS7D02G120200	14	14	13
TaNPF2-T9	TraesCS7A02G121600	TraesCS7B02G020200	TraesCS7D02G119800	13	6_7	13
TaNPF3-T1	TraesCS1A02G257400	TraesCS1B02G267900	TraesCS1D02G256700	14	14	14
TaNPF3-T2	TraesCS1A02G257800	TraesCS1B02G268200	TraesCS1D02G257100	13	13	13
TaNPF3-T3	TraesCS1A02G257900	TraesCS1B02G268300	TraesCS1D02G257200	14	14	14
TaNPF3-T4	TraesCS7A02G206400	TraesCS7B02G113600	TraesCS7D02G209200	13	9_13	14
TaNPF4-T1	TraesCS2A02G350300	TraesCS2B02G368700	TraesCS2D02G348600	13	14	14
TaNPF4-T2	TraesCS2A02G350000	TraesCS2B02G368500	TraesCS2D02G348400	13	13_11	13
TaNPF4-T3	TraesCS5A02G388000	TraesCS5B02G393100	TraesCS5D02G398000	14	12	14
TaNPF4-T4	TraesCS7A02G365100	TraesCS7B02G262200	TraesCS7D02G357300	14	14	14
TaNPF4-T5	TraesCS4A02G225400	TraesCS4B02G090800	TraesCS4D02G087900	14	14	14
TaNPF4-T6	TraesCS5A02G056100	TraesCS5B02G060800	TraesCS5D02G067100	12	14	14
TaNPF4-T7	TraesCS5A02G056200	TraesCS5B02G060500	TraesCS5D02G067400	14	14	14
TaNPF4-T8	TraesCS2A02G264500	TraesCS2B02G277600	TraesCS2D02G259400	14	14	14
TaNPF4-T9	TraesCS2A02G350100	TraesCS2B02G368600	TraesCS2D02G348500	14	14	14_13_10
TaNPF4-T10	TraesCS2A02G309100	TraesCS2B02G326200	TraesCS2D02G307400	14_12	14	14
TaNPF5-T1	TraesCS1A02G150200	TraesCS1B02G168000	TraesCS1D02G147200	13	14	14
TaNPF5-T2	TraesCS1A02G150400	TraesCS1B02G168100	TraesCS1D02G147400	14	14	14
TaNPF5-T3	TraesCS1A02G269400	TraesCS1B02G279900	TraesCS1D02G269500	13_7	13	13
TaNPF5-T4	TraesCS1A02G269500	TraesCS1B02G280000	TraesCS1D02G269600	13	12	12
TaNPF5-T5	TraesCS1A02G269600	TraesCS1B02G280100	TraesCS1D02G269700	14	14	14
TaNPF5-T6	TraesCS2A02G565600	TraesCS2B02G626000	TraesCS2D02G576000	13	13	10_13
TaNPF5-T7	TraesCS2A02G571900	TraesCS2B02G615500	TraesCS2D02G583400	13	13	13
TaNPF5-T8	TraesCS2A02G572200	TraesCS2B02G615300	TraesCS2D02G583500	13	13	13
TaNPF5-T9	TraesCS2A02G572300	TraesCS2B02G615200	TraesCS2D02G583600	9	11	13
TaNPF5-T10	TraesCS3A02G185600	TraesCS3B02G215200	TraesCS3D02G189500	14	12	14
TaNPF5-T11	TraesCS3A02G382100	TraesCS3B02G414800	TraesCS3D02G375900	13	13	13
TaNPF5-T12	TraesCS3A02G382200	TraesCS3B02G414900	TraesCS3D02G375800	13_12	13	13
TaNPF5-T13	TraesCS3A02G382300	TraesCS3B02G415200	TraesCS3D02G375700	13	10	12
TaNPF5-T14	TraesCS3A02G382400	TraesCS3B02G415300	TraesCS3D02G375600	12	12	12
TaNPF5-T15	TraesCS3A02G383200	TraesCS3B02G415600	TraesCS3D02G376200	13	6	13
TaNPF5-T16	TraesCS3A02G383300	TraesCS3B02G415700	TraesCS3D02G376300	3	14	10
TaNPF5-T17	TraesCS5A02G485000	TraesCS5B02G498400	TraesCS5D02G498500	14	14	14
TaNPF5-T18	TraesCS5A02G485200	TraesCS5B02G498500	TraesCS5D02G498700	14	14	14
TaNPF5-T19	TraesCS5A02G485300	TraesCS5B02G498700	TraesCS5D02G498800	14	14	14
TaNPF5-T20	TraesCS6A02G041300	TraesCS6B02G056500	TraesCS6D02G047600	14	14	14
TaNPF5-T21	TraesCS7A02G196100	TraesCS7B02G101800	TraesCS7D02G197600	14	14	14
TaNPF5-T22	TraesCS7A02G461200	TraesCS7B02G362700	TraesCS7D02G449400	14	14	14
TaNPF6-T1	TraesCS1A02G031300	TraesCS1B02G038700	TraesCS1D02G032700	14	14	14
TaNPF6-T2	TraesCS1A02G210900	TraesCS1B02G224900	TraesCS1D02G214200	11	14	14
TaNPF6-T3	TraesCS1A02G211000	TraesCS1B02G225000	TraesCS1D02G214300	14	14	14
TaNPF6-T4	TraesCS2A02G335800	TraesCS2B02G346100	TraesCS2D02G327000	14	14	14
TaNPF6-T5	TraesCS5A02G409600	TraesCS5B02G414000	TraesCS5D02G419200	14	14_13_14	14
TaNPF6-T6	TraesCS7A02G301700	TraesCS7B02G201900	TraesCS7D02G297000	14	14	15
TaNPF7-T1	TraesCS6A02G280200	TraesCS6B02G309200	TraesCS6D02G260500	14	14	14
TaNPF7-T2	TraesCS6A02G263500	TraesCS6B02G290500	TraesCS6D02G251500	14	14	14
TaNPF8-T1	TraesCS2A02G416800	TraesCS2B02G000500	TraesCS2D02G413900	14	3	14
TaNPF8-T2	TraesCS3A02G056400	TraesCS3B02G069100	TraesCS3D02G056300	14	12	14
TaNPF8-T3	TraesCS3A02G057000	TraesCS3B02G070200	TraesCS3D02G056700	14	14	14
TaNPF8-T4	TraesCS3A02G392800	TraesCS3B02G424700	TraesCS3D02G385600	14	14	14
TaNPF8-T5	TraesCS3A02G392900	TraesCS3B02G424800	TraesCS3D02G385700	14	14	14
TaNPF8-T6	TraesCS4A02G075700	TraesCS4B02G231500	TraesCS4D02G232900	14	14	14
TaNPF8-T7	TraesCS4A02G075900	TraesCS4B02G231700	TraesCS4D02G233000	14	14	14
TaNPF8-T8	TraesCS4A02G076000	TraesCS4B02G231800	TraesCS4D02G233100	14	14	14
TaNPF8-T9	TraesCS4A02G076100	TraesCS4B02G232000	TraesCS4D02G233000	14_11_14	14	14
TaNPF8-T10	TraesCS4A02G076200	TraesCS4B02G232100	TraesCS4D02G233400	12_14_14	12_14	12_14
TaNPF8-T11	TraesCS4A02G262700	TraesCS4B02G052200	TraesCS4D02G052400	14	14	13_14
TaNPF8-T12	TraesCS6A02G142600	TraesCS6B02G171000	TraesCS6D02G132100	14	14	14
TaNPF8-T13	TraesCS7A02G381500	TraesCS7B02G283400	TraesCS7D02G377800	14	14	14
TaNPF8-T14	TraesCS7A02G381700	TraesCS7B02G283800	TraesCS7D02G377900	14	14	14
TaNPF8-T15	TraesCS7A02G381800	TraesCS7B02G284300	TraesCS7D02G378300	14	14	14
TaNPF8-T16	TraesCS7A02G413100	TraesCS7B02G312600	TraesCS7D02G406200	14	14	14
TaNPF8-T17	TraesCS7A02G413300	TraesCS7B02G312700	TraesCS7D02G406400	6	14	14
NRT2-T1	TraesCS3A02G254000	TraesCS3B02G285900	TraesCS3D02G254900	12	12	12
NRT2-T2	TraesCS6A02G030800	TraesCS6B02G044400	TraesCS6D02G035900	12	12	12
NRT2-T3	TraesCS6A02G030900	TraesCS6B02G044300	TraesCS6D02G035800	12	12	12
NRT2-T4	TraesCS6A02G031000	TraesCS6B02G044200	TraesCS6D02G035700	12	12	12
NRT2-T5	TraesCS6A02G031200	TraesCS6B02G044000	TraesCS6D02G035600	12	12	12
NRT2-T6	TraesCS6A02G032400	TraesCS6B02G045600	TraesCS6D02G037200	12	12	12
NRT2-T7	TraesCS6A02G032500	TraesCS6B02G045700	TraesCS6D02G037300	12	12	12
NRT2-T8	TraesCS6A02G032800	TraesCS6B02G046500	TraesCS6D02G037800	12	12	12
NRT2-T9	TraesCS6A02G033000	TraesCS6B02G046600	TraesCS6D02G038100	12	12	12
NRT2-T10	TraesCS6A02G033200	TraesCS6B02G046700	TraesCS6D02G038200	12	12	12
NRT2-T11	TraesCS7A02G428500	TraesCS7B02G328700	TraesCS7D02G420900	12	12	12
TaCLC-T1	TraesCS2A02G309900	TraesCS2B02G326900	TraesCS2D02G308100	7_10_10	10	7_10
TaCLC-T2	TraesCS2A02G517500	TraesCS2B02G546000	TraesCS2D02G519000	10	10	10
TaCLC-T3	TraesCS3A02G253600	TraesCS3B02G285500	TraesCS3D02G254500	6_9_10	10	6_10
TaCLC-TT1	TraesCS3A02G125300	TraesCS3B02G144700	TraesCS3D02G126700	10	10	7
TaCLC-T4	TraesCS3A02G390100	TraesCS3B02G418700	TraesCS3D02G379600	11	11	11
TaCLC-T5	TraesCS4A02G277600	TraesCS4B02G035500	TraesCS4D02G033500	10	10	11
TaCLC-T6	TraesCS5A02G449500	TraesCS5B02G457100	TraesCS5D02G456000	10_11	11	11
TaCLC-T7	TraesCS6A02G098500	TraesCS6B02G126400	TraesCS6D02G084300	11	11	11
TaCLC-T8	TraesCS6A02G098600	TraesCS6B02G126800	TraesCS6D02G084000	11	11	11
TaCLC-T9	TraesCS6A02G283600	TraesCS6B02G312100	TraesCS6D02G264100	7_7_10	10	10
TaCLC-T10	TraesCS7A02G240700	TraesCS7B02G136300	TraesCS7D02G239700	10	10	10
TaSLAC-T1	TraesCS1A02G127500	TraesCS1B02G147400	TraesCS1D02G126500	10	10	10
TaSLAC-T2	TraesCS1A02G423900	TraesCS1B02G456000	TraesCS1D02G432500	10	10	10
TaSLAC-T3	TraesCS1A02G424500	TraesCS1B02G456500	TraesCS1D02G433100	10	10	10
TaSLAC-T4	TraesCS2A02G398000	TraesCS2B02G416100	TraesCS2D02G395700	10	9	10
TaSLAC-T5	TraesCS3A02G028100	TraesCS3B02G018300	TraesCS3D02G017800	10	10	10
TaSLAC-T6	TraesCS3A02G151400	TraesCS3B02G178600	TraesCS3D02G159600	10	10	10
TaSLAC-T7	TraesCS3A02G167000	TraesCS3B02G199200	TraesCS3D02G174800	10	10	11
TaSLAC-T8	TraesCS3A02G225100	TraesCS3B02G254700	TraesCS3D02G228400	10	10	10
TaSLAC-T9	TraesCS1B02G456200	TraesCS1D02G432900	TraesCSU02G001500	10	10	10
TaSLAC-T10	TraesCS1B02G456400	TraesCS1D02G432800	TraesCSU02G001400	10	10	10
TaSLAC-T11	TraesCS1B02G456300	TraesCS1D02G433200	TraesCSU02G001600	10	10	10

## Sheet: SuppTable  3
Supplementary Table 3 Expresssion data of Nitrate transporter genes (from wheat expression database)
	TaNPF1-T1			TaNPF1-T2
	TraesCS3A02G304400	TraesCS3B02G332100	TraesCS3D02G297600	TraesCS3A02G304500	TraesCS3B02G332000	TraesCS3D02G297400
	tpm	tpm	tpm	tpm	tpm	tpm
grain, reproductive, Chinese spring (n=31)	2.60921	1.89798	1.41401	0.120435	0.0426792	0.115797
	TaNPF2-T1			TaNPF2-T2			TaNPF2-T3			TaNPF2-T4			TaNPF2-T5			TaNPF2-T6			TaNPF2-T7			TaNPF2-T8			TaNPF2-T9
	TraesCS2A02G045500	TraesCS2B02G057700	TraesCS2D02G044200	TraesCS3A02G418800	TraesCS3B02G454100	TraesCS3D02G414400	TraesCS3A02G418700	TraesCS3B02G454000	TraesCS3D02G414300	TraesCS4A02G283900	TraesCS4B02G029600	TraesCS4D02G026800	TraesCS5A02G153200	TraesCS5B02G152000	TraesCS5D02G158500	TraesCS5A02G004400	TraesCS5B02G001100	TraesCS5D02G012500	TraesCS5A02G037900	TraesCS5B02G039100	TraesCS5D02G045300	TraesCS7A02G121700	TraesCS7B02G020500	TraesCS7D02G120200	TraesCS7A02G121600	TraesCS7B02G020200	TraesCS7D02G119800
	tpm	tpm	tpm	tpm	tpm	tpm	tpm	tpm	tpm	tpm	tpm	tpm	tpm	tpm	tpm	tpm	tpm	tpm	tpm	tpm	tpm	tpm	tpm	tpm	tpm	tpm	tpm
leaves/shoots, reproductive, none, Chinese Spring(n=4)	0	0	0.0253613	0.0273332	0.387503	0.0703339	0.0338981	0	0	19.464	35.4643	26.001	0.385031	0.123553	0.0668944	2.33896	4.12182	1.52608	0.798965	2.83385	8.84131	3.09604	3.54186	3.67364	0.0440604	0.0284676	1.01281
leaves/shoots, seedling, none, Chinese Spring(n=2)	0	0	0	0.0566835	0.171726	0	0	0	0	19.7154	21.1214	39.0025	5.12855	1.49816	0.948758	1.22699	0.768418	0.503316	0.0066875	0.725974	1.92104	1.08788	1.85481	1.02923	0.0420409	0.0088772	0.801574
leaves/shoots, vegetative, none, Chinese Spring(n=6)	0	0	0	0.0655776	0.235715	0.150502	0.050338	0	0	30.8537	37.8291	42.5687	1.18381	0.754779	0.356175	2.88269	2.93437	1.58891	0.171959	1.00203	3.44027	1.68597	2.59428	2.95058	0.0476639	0.0613496	1.40062
roots, reproductive, none, Chinese Spring(n=2)	0.04336	0.026016	0.08672	0.0439143	0.400174	0.0167369	0.0218877	0	0	65.7099	83.8726	93.0632	0.192418	0.0697582	0.0509364	0.0490231	0.0657994	0.00639085	0.49597	0.00733375	0.677102	2.26477	8.07555	14.0076	0.120461	0.412708	4.94246
roots, seedling, none, Chinese Spring(n=2)	0	0	0	0.0766935	0.170343	0.0551175	0.0185982	0	0	64.147	75.0601	102.808	0.112125	0.0390686	0.0147213	0.0390823	0.176871	0.102565	0.011976	0.02135	0.794112	2.28954	6.74183	20.0332	0	0.133886	2.13786
roots, vegetative, none, Chinese Spring(n=2)	0.0391802	0.0334337	0.0771093	0.0158364	0.249596	0	0.0280226	0	0	65.0747	91.7193	90.6405	0.319817	0.097491	0.0786958	0.0350302	0.0510032	0.0315275	0.512392	0.0529555	0.943724	2.5475	8.86823	14.8635	0.194418	0.564214	6.46092
spike, reproductive, none, Chinese Spring(n=4)	0	0	0.0130226	3.40782	5.59978	4.25725	0.0386637	0	0	43.1817	59.9636	63.7741	0.562749	0.15435	0.249874	2.79712	2.12825	1.36617	0.0895794	3.40719	6.72321	5.04747	2.56165	2.44328	0.103972	0.00403507	1.19635
spike, vegetative, none, Chinese Spring(n=2)	0	0	0	0.690568	1.17118	0.858401	0.0147045	0	0	6.8993	8.14173	11.7772	0.0142845	0	0.007453	2.14345	2.0008	1.06355	0.0376071	0.0468377	0.371957	1.54215	0.703897	1.51785	0	0.0171787	0
grain, reproductive, none, Chinese Spring(n=6)	0.00151888	0	0	3.75287	5.66186	4.03908	0.00485507	0.00134583	0.0104245	9.44142	27.1943	18.6378	0.291688	0.175894	0.00628385	5.11593	5.08713	1.35124	0.0474658	2.2	2.23437	0.0787723	0.0330626	0.0531961	0.00126986	0	0.00340602
	TaNPF3-T1			TaNPF3-T2			TaNPF3-T3			TaNPF3-T4
	TraesCS1A02G257400	TraesCS1B02G267900	TraesCS1D02G256700	TraesCS1A02G257800	TraesCS1B02G268200	TraesCS1D02G257100	TraesCS1A02G257900	TraesCS1B02G268300	TraesCS1D02G257200	TraesCS7A02G206400	TraesCS7B02G113600	TraesCS7D02G209200
	tpm	tpm	tpm	tpm	tpm	tpm	tpm	tpm	tpm	tpm	tpm	tpm
leaves/shoots, vegetative, none, Chinese Spring(n=6)	0	0	0.393133	0	0	0	0.41953	0	0.827406	0.345895	1.42809	0.42305
roots, vegetative, none, Chinese Spring(n=2)	0.045777	0	0	0	0	0.404565	0	0	0	0	0.236225	0
spike, reproductive, none, Chinese Spring(n=4)	3.60827	2.90539	3.69051	0	0	0	0	0	0	1.39837	3.3187	2.36235
grain, reproductive, none, Chinese Spring(n=6)	0	0	0	0	0	0	0	0	0	0	0.737427	0
leaves/shoots, seedling, none, Chinese Spring(n=2)	0	1.25877	1.17295	0	0	0	0	0	0	1.85385	2.49402	2.28185
leaves/shoots, reproductive, none, Chinese Spring(n=4)	0.532946	0	0.916392	0	0	0	0.197146	0	1.61585	1.51037	1.47843	2.68328
roots, seedling, none, Chinese Spring(n=2)	0	1.29443	0	0	0	0	0	0	0	0	0	0
roots, reproductive, none, Chinese Spring(n=2)	0	0	0	0	0.27351	0.345323	0	0	0	0	0.165918	0
spike, vegetative, none, Chinese Spring(n=2)	0	0	0	0	0	0	0	0	0	0	1.52626	0.809373
	TaNPF4-T1			TaNPF4-T2			TaNPF4-T3			TaNPF4-T4			TaNPF4-T5			TaNPF4-T6			TaNPF4-T7			TaNPF4-T8			TaNPF4-T9			TaNPF4-T10
	TraesCS2A02G350300	TraesCS2B02G368700	TraesCS2D02G348600	TraesCS2A02G350000	TraesCS2B02G368500	TraesCS2D02G348400	TraesCS5A02G388000	TraesCS5B02G393100	TraesCS5D02G398000	TraesCS7A02G365100	TraesCS7B02G262200	TraesCS7D02G357300	TraesCS4A02G225400	TraesCS4B02G090800	TraesCS4D02G087900	TraesCS5A02G056100	TraesCS5B02G060800	TraesCS5D02G067100	TraesCS5A02G056200	TraesCS5B02G060500	TraesCS5D02G067400	TraesCS2A02G264500	TraesCS2B02G277600	TraesCS2D02G259400	TraesCS2A02G350100	TraesCS2B02G368600	TraesCS2D02G348500	TraesCS2A02G309100	TraesCS2B02G326200	TraesCS2D02G307400
	tpm	tpm	tpm	tpm	tpm	tpm	tpm	tpm	tpm	tpm	tpm	tpm	tpm	tpm	tpm	tpm	tpm	tpm	tpm	tpm	tpm	tpm	tpm	tpm	tpm	tpm	tpm	tpm	tpm	tpm
leaves/shoots, vegetative, none, Chinese Spring(n=6)	0.794634	0.16302	0.131377	0.0492508	0.0621411	0.0449878	2.17616	0.299496	0.713326	2.27474	2.59661	1.98439	5.85121	2.3456	5.32644	0	0	0.00506265	0.179703	0	0.316538	5.43605	9.2926	8.02809	0.268524	0.315406	1.76533	8.96194	4.61518	3.35673
roots, vegetative, none, Chinese Spring(n=2)	1.09365	0.946724	3.62672	0.0191764	0.131843	0.191707	0.571196	0.069132	0.0295619	2.75563	2.11338	5.83572	4.06925	2.21516	2.80685	0	0	0	0.269965	0	0.12903	3.22408	2.73754	3.16521	1.18563	5.67888	4.91372	20.2773	12.4951	10.7016
spike, reproductive, none, Chinese Spring(n=4)	0.00452973	0.0230938	0.048724	0.329471	0.211307	0.0248083	0.349695	0.98693	0.443744	4.14142	2.78345	3.48302	3.08286	1.31453	4.78965	0	0	0.00427302	0.671459	0.0466118	0.999843	3.48231	5.53766	9.74406	0.621492	0.866476	3.97235	0.841277	0.656039	0.441342
grain, reproductive, none, Chinese Spring(n=6)	0.00156448	0	0.00721477	0.073836	0.105762	0.0428654	0.0025135	0	0	4.06258	1.56611	1.68076	0.0285347	0.0840853	0.112533	0	0	0.00229702	0.187201	0.0089698	0.297704	4.01824	4.15058	4.72001	0.154902	0.223458	0.737058	0.161737	0.0777347	0.13122
leaves/shoots, seedling, none, Chinese Spring(n=2)	0.23211	0.227004	0.0407071	0.138662	0.0229337	0.0704568	1.14966	0.317634	0.16157	1.35241	0.797546	0.912169	0.856805	0.502116	1.15498	0	0.0092917	0	0.0122516	0	0.0362618	0.670132	2.10033	1.62146	0.387163	0.369029	2.28643	1.64847	0.994632	0.925509
leaves/shoots, reproductive, none, Chinese Spring(n=4)	1.4194	0.277066	0.66105	0.073388	0.127624	0.0203499	0.0785302	0.175214	0	5.1768	10.5477	5.37196	0.968882	0.137625	2.64873	0	0	0.4697	0.259206	0.004124	0.944769	11.1619	20.596	23.1615	0.213246	0.897275	2.24453	5.91748	1.37038	3.02525
roots, seedling, none, Chinese Spring(n=2)	0.366922	0.450047	0.421694	0.055799	1.02982	1.20643	1.58628	0.205328	0.545633	3.19524	2.13164	2.16913	1.93403	1.00077	1.43514	0.0108313	0	0	0.113637	0	0.0130715	0.973753	5.58314	5.98957	0.863652	2.98537	3.61097	22.5397	23.9125	8.67437
roots, reproductive, none, Chinese Spring(n=2)	1.04756	1.02218	3.35708	0.0534451	0.148045	0.178643	0.397857	0.0461966	0.0271926	2.32147	1.86023	4.81269	3.4471	2.33263	2.68343	0	0	0	0.22436	0	0.107491	3.04232	2.85564	2.96449	1.44453	4.97442	4.94463	20.5392	12.6845	11.3661
spike, vegetative, none, Chinese Spring(n=2)	0	0	0	0.100823	0.0526327	0.0689501	0.0069098	0	0	0.454902	0.312578	0.537919	3.67409	3.7854	6.51116	0	0	0.00713935	0.648817	0	0.323595	0.239746	1.26653	1.41436	0.606062	0.549325	3.43881	0.710046	2.27381	1.08892
	TaNPF5-T1			TaNPF5-T2			TaNPF5-T3			TaNPF5-T4			TaNPF5-T5			TaNPF5-T6			TaNPF5-T7			TaNPF5-T8			TaNPF5-T9			TaNPF5-T10			TaNPF5-T11			TaNPF5-T12			TaNPF5-T13			TaNPF5-T14			TaNPF5-T15			TaNPF5-T16			TaNPF5-T17
	TraesCS1A02G150200	TraesCS1B02G168000	TraesCS1D02G147200	TraesCS1A02G150400	TraesCS1B02G168100	TraesCS1D02G147400	TraesCS1A02G269400	TraesCS1B02G279900	TraesCS1D02G269500	TraesCS1A02G269500	TraesCS1B02G280000	TraesCS1D02G269600	TraesCS1A02G269600	TraesCS1B02G280100	TraesCS1D02G269700	TraesCS2A02G565600	TraesCS2B02G626000	TraesCS2D02G576000	TraesCS2A02G571900	TraesCS2B02G615500	TraesCS2D02G583400	TraesCS2A02G572200	TraesCS2B02G615300	TraesCS2D02G583500	TraesCS2A02G572300	TraesCS2B02G615200	TraesCS2D02G583600	TraesCS3A02G185600	TraesCS3B02G215200	TraesCS3D02G189500	TraesCS3A02G382100	TraesCS3B02G414800	TraesCS3D02G375900	TraesCS3A02G382200	TraesCS3B02G414900	TraesCS3D02G375800	TraesCS3A02G382300	TraesCS3B02G415200	TraesCS3D02G375700	TraesCS3A02G382400	TraesCS3B02G415300	TraesCS3D02G375600	TraesCS3A02G383200	TraesCS3B02G415600	TraesCS3D02G376200	TraesCS3A02G383300	TraesCS3B02G415700	TraesCS3D02G376300	TraesCS5A02G485000
	tpm	tpm	tpm	tpm	tpm	tpm	tpm	tpm	tpm	tpm	tpm	tpm	tpm	tpm	tpm	tpm	tpm	tpm	tpm	tpm	tpm	tpm	tpm	tpm	tpm	tpm	tpm	tpm	tpm	tpm	tpm	tpm	tpm	tpm	tpm	tpm	tpm	tpm	tpm	tpm	tpm	tpm	tpm	tpm	tpm	tpm	tpm	tpm	tpm
leaves/shoots, vegetative, none, Chinese Spring(n=6)	1.39761	0.208903	0.389229	2.22141	2.42954	2.07513	0.811687	0.281066	0.744055	2.41358	2.22243	3.77418	1.72598	1.64264	3.67847	5.15481	3.91437	3.59233	2.24165	1.60257	1.69987	0.253565	1.0168	1.13161	0	0	0.0120448	0	0.40888	0	8.24603	12.9198	6.44341	1.9071	1.2425	0.871852	0.142695	0	0.0188785	0.0450256	0.36069	0.123391	0.0777344	0.0160235	0.0452589	0.0456268	0.0548799	0.0652211	0.313332
roots, vegetative, none, Chinese Spring(n=2)	0.778482	1.21463	1.04418	5.05319	5.42711	7.83844	1.03729	1.57865	0.231575	6.32448	2.48489	2.60428	5.19945	5.31922	11.0719	4.12059	3.32226	2.95754	0	0.0478832	0	1.20286	1.56749	3.2519	0.0303003	0.0121206	2.50087	0	0.583184	0.465456	42.904	38.919	24.345	5.79611	12.2363	14.5437	0.744731	0.0460941	1.33854	3.39494	7.23103	3.1487	1.2757	0.208321	0.311991	0.367736	1.0431	0.328904	0.957933
spike, reproductive, none, Chinese Spring(n=4)	2.56649	0.835334	0.663482	0.526331	0.616123	1.1637	0.451803	0.455647	1.23869	4.69876	4.96451	5.60006	1.01861	1.83972	2.52904	4.47155	3.51472	4.29334	0.643508	2.01451	1.7895	0.122856	1.45758	0.90561	0.0511308	0	0	0	0.658062	0.00907435	1.57081	2.20197	1.40995	2.59852	1.89733	1.77168	0.0489652	0	0.0797914	0.0347724	0.123382	0.0700899	0.141852	0.0382681	0.0632594	0.0573738	0.0786789	0.046157	0.836023
grain, reproductive, none, Chinese Spring(n=6)	0.975737	0.315083	0.184813	0.279012	0.602612	1.56044	0.267614	0.0672351	0.135165	3.71217	2.26941	4.14869	1.25111	1.16121	1.04213	1.82774	1.85878	1.78959	0.00141574	0.144263	0.0443797	0.00325227	0.0378645	0.00136774	0	0	0	0.0063944	0.326077	0.00507923	1.75913	5.31105	3.07093	1.69718	2.94557	1.29488	0.0110194	0	0.0327839	0.0306811	0.145854	0.0720042	0.0191207	0.0220127	0.0225231	0.00803448	0.162704	0.210348	2.0971
leaves/shoots, seedling, none, Chinese Spring(n=2)	1.23708	0.126121	0.64401	0.159	0.623266	0.513335	0.0559082	0.281798	0.117561	1.1178	1.15941	1.4183	1.96481	0.608147	2.97389	3.13279	2.32383	1.84956	0.677382	0.682534	0.565389	0.644975	2.00014	1.87902	0	0	0.0528765	0	0.233377	0	1.68777	2.64638	1.70178	1.97531	1.5153	1.19637	0	0	0	0.0189829	0.0602122	0.0809987	0.0570285	0.00447745	0.169998	0	0.0228595	0.0385132	0.242112
leaves/shoots, reproductive, none, Chinese Spring(n=4)	1.37631	0.0614723	0.205395	7.87837	8.49398	13.9032	1.46832	1.04653	3.42961	1.55179	1.10274	1.06047	1.64278	3.76017	3.61621	5.48474	4.08814	4.11592	2.20799	6.35968	9.52643	0.413747	1.92204	1.94144	0	0	0	0	0.39389	0	7.84869	21.8243	13.3657	2.02983	1.35286	0.241542	0.392328	0.0956015	0.0566789	0.0361573	0.0616145	0.0777247	0.057215	0	0.0189534	0.0272625	0.276626	0.0128686	0.095453
roots, seedling, none, Chinese Spring(n=2)	0.805736	0.624424	0.864301	1.4708	1.22931	1.22633	0.682072	1.1948	0.299615	4.46904	1.76103	1.92894	1.79811	1.58692	3.8063	6.05995	3.44409	5.91907	0	0.0615825	0.00373497	0.794349	1.54543	2.59255	0	0.0409599	3.2888	0	0.471809	0.698369	4.53408	7.89229	3.76493	0.19975	0.290373	0.606421	0.111957	0	0.547745	0.927429	5.33308	1.65945	0.54207	0.0130342	0.215889	0.358832	0.282599	0.223386	0.118808
roots, reproductive, none, Chinese Spring(n=2)	0.743398	0.934532	0.869463	4.42861	4.84662	6.47694	0.674019	1.3334	0.227841	5.85158	2.28383	1.75811	3.93192	4.32885	9.90348	3.92986	3.44643	2.79572	0	0.0531505	0.00500245	0.938763	1.39395	3.4455	0.0500925	0.00569305	2.50158	0.00476702	0.492961	0.690222	32.2824	31.8587	20.1295	4.22694	8.77901	11.6396	0.65011	0	1.13908	3.43027	7.20975	3.53734	1.02487	0.167799	0.568876	1.30897	0.950128	0.404114	0.836566
spike, vegetative, none, Chinese Spring(n=2)	3.90297	1.11032	0.785627	0.153765	0.502312	0.382765	0.0104621	0.171047	0.105194	2.73979	1.58022	2.18233	0.142669	0.08184	0.274021	1.14739	1.32749	1.1231	0.0318946	0.132678	0.0519823	0	0	0.0079443	0	0	0	0	0.490499	0	1.6801	1.32166	0.270093	0.447115	0.221106	0.447406	0	0.024077	0	0.0174947	0.0170599	0.0327405	0	0	0.0170278	0.052737	0.0856124	0.127012	0.545705
	TaNPF6-T1			TaNPF6-T2			TaNPF6-T3			TaNPF6-T4			TaNPF6-T5			TaNPF6-T6
	TraesCS1A02G031300	TraesCS1B02G038700	TraesCS1D02G032700	TraesCS1A02G210900	TraesCS1B02G224900	TraesCS1D02G214200	TraesCS1A02G211000	TraesCS1B02G225000	TraesCS1D02G214300	TraesCS2A02G335800	TraesCS2B02G346100	TraesCS2D02G327000	TraesCS5A02G409600	TraesCS5B02G414000	TraesCS5D02G419200	TraesCS7A02G301700	TraesCS7B02G201900	TraesCS7D02G297000
	tpm	tpm	tpm	tpm	tpm	tpm	tpm	tpm	tpm	tpm	tpm	tpm	tpm	tpm	tpm	tpm	tpm	tpm
leaves/shoots, vegetative, none, Chinese Spring(n=6)	3.2618	4.14836	3.08054	0.00278453	0.0148703	0.00698092	2.58817	4.49809	2.78469	0.0406218	0.0237662	0.00468407	4.84324	11.9427	4.49589	15.4914	13.5151	15.3338
roots, vegetative, none, Chinese Spring(n=2)	1.93281	0.85272	1.16715	7.54028	20.2427	24.1069	11.885	11.7677	5.09373	0	0.0100149	0	0.591423	3.80756	1.35631	21.6155	19.9968	13.0068
spike, reproductive, none, Chinese Spring(n=4)	0.699076	0.0694189	0.0945285	0.0121732	0.00317498	0.077048	0.509168	0.311066	0.639828	2.61649	2.09155	1.81053	1.0138	2.88229	0.972551	17.5938	15.4903	15.1707
grain, reproductive, none, Chinese Spring(n=6)	0.14712	0.0125207	0.0399239	0	0.00265067	0	0.0158893	0.00279942	0.00955362	0.06511	0.0177767	0.0105436	0.0210206	0.0117998	0.0154469	12.2284	1.65012	5.00933
leaves/shoots, seedling, none, Chinese Spring(n=2)	1.19318	7.08882	3.57203	0.0289194	0.0137732	0.0068247	5.13865	10.9119	5.73923	0.0344834	0	0	2.96235	4.41267	2.68853	6.44582	5.98154	5.70133
leaves/shoots, reproductive, none, Chinese Spring(n=4)	1.17405	3.11618	0.813262	0.0035919	0	0.00332065	1.46421	3.18073	1.22354	0.0225148	0.0153213	0.00370898	17.0226	20.4166	18.4928	9.02626	7.70562	7.91538
roots, seedling, none, Chinese Spring(n=2)	3.07994	3.15302	2.3339	0.946232	2.22543	6.79847	2.27508	3.81203	2.66282	0.0164144	0.0125663	0	0.161985	3.12594	0.450706	16.9944	8.85908	7.68375
roots, reproductive, none, Chinese Spring(n=2)	1.6336	0.79954	0.913979	8.66563	22.023	24.8	10.6732	12.6089	5.10895	0.036658	0.00348271	0	0.803102	3.57844	1.0702	21.6195	21.5164	12.0998
spike, vegetative, none, Chinese Spring(n=2)	0.228171	0.00726965	0.0189371	0.0345841	0	0.0062652	0	0.134504	0.150839	0.0551692	0.163274	0.0383416	0	0.050391	0.0127851	2.83675	2.69373	3.47801
	TaNPF7-T1			TaNPF7-T2
	TraesCS6A02G280200	TraesCS6B02G309200	TraesCS6D02G260500	TraesCS6A02G263500	TraesCS6B02G290500	TraesCS6D02G251500
	tpm	tpm	tpm	tpm	tpm	tpm
leaves/shoots, vegetative, none, Chinese Spring(n=6)	5.75315	0.322742	4.21132	3.71579	2.03718	3.33967
roots, vegetative, none, Chinese Spring(n=2)	0.0653891	1.29709	0.453618	13.7584	6.31124	10.6571
spike, reproductive, none, Chinese Spring(n=4)	2.94533	0.174096	3.68133	4.24526	2.33627	2.71507
grain, reproductive, none, Chinese Spring(n=6)	0.661157	0.588633	0.189477	0.854045	0.48011	0.547451
leaves/shoots, seedling, none, Chinese Spring(n=2)	0.468258	0.0335024	0.367733	0.341299	0.277994	0.20338
leaves/shoots, reproductive, none, Chinese Spring(n=4)	0.232534	0.0097259	0.371968	2.51868	1.74535	4.91986
roots, seedling, none, Chinese Spring(n=2)	0.0121184	0.160896	0.0309049	22.8574	17.6162	24.0428
roots, reproductive, none, Chinese Spring(n=2)	0.0646253	1.44314	0.360308	14.2023	6.98209	10.8992
spike, vegetative, none, Chinese Spring(n=2)	0.105125	0.0177032	0.423849	0.617571	0.233582	0.23292
	TaNPF8-T1			TaNPF8-T2			TaNPF8-T3			TaNPF8-T4			TaNPF8-T5			TaNPF8-T6			TaNPF8-T7			TaNPF8-T8			TaNPF8-T9			TaNPF8-T10			TaNPF8-T11			TaNPF8-T12			TaNPF8-T13			TaNPF8-T14			TaNPF8-T15			TaNPF8-T16			TaNPF8-T17
	TraesCS2A02G416800	TraesCS2B02G000500	TraesCS2D02G413900	TraesCS3A02G056400	TraesCS3B02G069100	TraesCS3D02G056300	TraesCS3A02G057000	TraesCS3B02G070200	TraesCS3D02G056700	TraesCS3A02G392800	TraesCS3B02G424700	TraesCS3D02G385600	TraesCS3A02G392900	TraesCS3B02G424800	TraesCS3D02G385700	TraesCS4A02G075700	TraesCS4B02G231500	TraesCS4D02G232900	TraesCS4A02G075900	TraesCS4B02G231700	TraesCS4D02G233000	TraesCS4A02G076000	TraesCS4B02G231800	TraesCS4D02G233100	TraesCS4A02G076100	TraesCS4B02G232000	TraesCS4D02G233000	TraesCS4A02G076200	TraesCS4B02G232100	TraesCS4D02G233400	TraesCS4A02G262700	TraesCS4B02G052200	TraesCS4D02G052400	TraesCS6A02G142600	TraesCS6B02G171000	TraesCS6D02G132100	TraesCS7A02G381500	TraesCS7B02G283400	TraesCS7D02G377800	TraesCS7A02G381700	TraesCS7B02G283800	TraesCS7D02G377900	TraesCS7A02G381800	TraesCS7B02G284300	TraesCS7D02G378300	TraesCS7A02G413100	TraesCS7B02G312600	TraesCS7D02G406200	TraesCS7A02G413300
	tpm	tpm	tpm	tpm	tpm	tpm	tpm	tpm	tpm	tpm	tpm	tpm	tpm	tpm	tpm	tpm	tpm	tpm	tpm	tpm	tpm	tpm	tpm	tpm	tpm	tpm	tpm	tpm	tpm	tpm	tpm	tpm	tpm	tpm	tpm	tpm	tpm	tpm	tpm	tpm	tpm	tpm	tpm	tpm	tpm	tpm	tpm	tpm	tpm
leaves/shoots, vegetative, none, Chinese Spring(n=6)	0.0183367	0	3.07315e-05	5.99986	3.44224	5.06069	0.171399	0.0839204	0.376047	2.60245	0.673355	0.444713	0.972607	2.24482	0.581577	0.0549728	2.04628	1.15598	2.32066	1.82334	2.06944	0.117246	0.0412491	0.0399433	1.17266	0.385009	2.06944	1.5547	1.00764	1.00863	7.61474	6.16813	6.04246	0.253016	0.928294	0.179105	0.208239	0.604368	0.0820072	0.541115	1.39664	1.83085	0.420772	0.383678	0.212985	0.236467	0.332339	0.266578	0.682329
roots, vegetative, none, Chinese Spring(n=2)	0.0182343	0	0	11.5159	8.66339	11.9214	0.12207	0.135216	0.140265	7.98236	4.53629	1.24199	0.599209	0.791886	0.0884147	0.0587991	3.89492	3.08241	4.15618	4.38286	4.34773	1.28163	6.73733	1.55258	4.90914	0.960225	4.34773	3.15502	3.18698	2.08292	15.2736	13.378	11.3951	0.266958	0.794203	0.370753	5.5581	2.22535	3.07377	0.545716	4.37022	3.19505	10.2376	4.44971	6.12871	0.0106409	0.619942	0.258497	1.79462
spike, reproductive, none, Chinese Spring(n=4)	0	0	0	5.90675	5.14344	14.8194	0.0215895	0.0936574	0.0523286	1.53904	0.594295	0.313189	2.60565	2.86992	1.48434	0.0205991	0.94626	0.519476	4.31285	2.75578	2.87195	0.0507905	0.255964	0.0177196	0.618251	0.49353	2.87195	1.85822	1.27195	1.08615	11.7594	11.3975	9.53151	0.476896	1.26176	1.60213	0.0947532	0.715843	0.319381	2.03884	2.22828	4.95389	2.88927	0.471131	4.95449	0.167608	0.0796447	0.192221	0.500573
grain, reproductive, none, Chinese Spring(n=6)	0	0	0	3.09911	7.22282	7.03262	0	0.00733983	0.00126537	0.315203	1.70902	0.17793	0.242721	0.927372	0.130935	0	0.16028	0.136054	1.3892	1.2052	0.750984	0.00397734	0	0.00144185	0.239961	0.114163	0.750984	0.948404	0.850925	0.666759	6.8386	3.81693	3.75865	0.0230049	0.0428405	0.0891892	0.00836535	0.0181639	0.0142794	0.99931	0.733889	1.36864	0.10182	0.0200276	0.446953	0.0495512	0.0437594	0.0936222	0.0604133
leaves/shoots, seedling, none, Chinese Spring(n=2)	0.0089024	0	0	5.15074	2.37848	3.61436	0	0.0949327	0.131272	0.867188	0.404709	0.0685658	0.337649	0.0635054	0.0405645	0.00715165	1.18893	0.592186	1.8825	1.82224	2.78282	0.0076265	0.0076307	0	0.325331	0.135867	2.78282	1.26678	0.454078	0.718193	7.39267	3.08723	5.68239	0.0362248	0.325045	0.165441	0.930802	0.0681259	0.181654	0.432444	1.2177	1.76192	0.796674	0.00853919	0.216468	0.123575	0.713467	0.115221	1.64349
leaves/shoots, reproductive, none, Chinese Spring(n=4)	0.00543805	0	0	9.67471	3.99688	10.6357	1.52025	0.441441	4.24646	9.40743	0.583578	0.839545	1.18799	0.263783	0.397899	0.244691	0.394274	2.07802	2.72208	2.10467	2.73217	0.0115198	0	0	3.12727	0.480043	2.73217	0.695936	1.00841	0.55131	11.8491	10.7815	9.14024	0.234923	0.17911	0.170455	0.0248601	0.443607	0.767922	0.787657	0.937657	1.21424	2.42296	1.05778	1.09293	0.569618	1.2995	0.41584	1.13141
roots, seedling, none, Chinese Spring(n=2)	0.0085736	0	0	7.84737	10.5859	5.82962	0.116472	0.0850054	0.0507084	1.86252	1.87545	0.151651	0.422329	1.2605	0.039238	0.0718676	4.98537	3.77183	2.84066	3.85082	2.31424	0.742746	1.12989	0.713076	3.53897	0.291105	2.31424	4.33265	3.15186	2.3529	8.66773	5.10714	6.65308	0.0507403	0.263072	0.0519294	2.3637	0.668968	1.878	0.0531845	3.48366	3.17775	0.812874	0.558153	0.666921	0.0212171	0.317803	0.477648	0.747851
roots, reproductive, none, Chinese Spring(n=2)	0	0	0	11.8018	8.11765	9.48292	0.0904981	0.144894	0.148135	6.97552	3.72484	0.987136	0.471046	0.530755	0.0385194	0.086046	3.77091	2.69734	3.73386	4.26161	3.5749	1.37452	5.28645	1.34586	4.58211	0.962186	3.5749	3.29083	3.71169	1.87005	15.6621	12.645	10.1373	0.291068	0.746852	0.343572	4.71368	2.03573	2.93064	0.362903	3.99043	3.18714	7.23283	4.52524	5.98872	0.0074892	0.424429	0.212343	1.13619
spike, vegetative, none, Chinese Spring(n=2)	0	0	0.0171354	1.22392	3.17267	6.76864	0.0361517	0.0801705	0.135044	0.0177272	0	0.009549	0.34685	1.68047	0.31267	0.0138189	1.24152	1.02679	2.61699	1.88324	2.0561	0.0224698	0	0.023412	0.133229	0.659888	2.0561	1.31716	0.694763	0.765886	5.07792	5.21155	3.65631	0.0440003	0.401196	0.142609	0.106917	0.187669	0.022256	0.184691	0.547255	4.0551	0.0152318	0	0.0074562	0.0439802	0.0212605	0.0770829	0.108776
	TaNRT2-T1			TaNRT2-T2			TaNRT2-T3			TaNRT2-T4			TaNRT2-T5			TaNRT2-T6			TaNRT2-T7			TaNRT2-T8			TaNRT2-T9			TaNRT2-T10			TaNRT2-T11
	TraesCS3A02G254000	TraesCS3B02G285900	TraesCS3D02G254900	TraesCS6A02G030800	TraesCS6B02G044400	TraesCS6D02G035900	TraesCS6A02G030900	TraesCS6B02G044300	TraesCS6D02G035800	TraesCS6A02G031000	TraesCS6B02G044200	TraesCS6D02G035700	TraesCS6A02G031200	TraesCS6B02G044000	TraesCS6D02G035600	TraesCS6A02G032400	TraesCS6B02G045600	TraesCS6D02G037200	TraesCS6A02G032500	TraesCS6B02G045700	TraesCS6D02G037300	TraesCS6A02G032800	TraesCS6B02G046500	TraesCS6D02G037800	TraesCS6A02G033000	TraesCS6B02G046600	TraesCS6D02G038100	TraesCS6A02G033200	TraesCS6B02G046700	TraesCS6D02G038200	TraesCS7A02G428500	TraesCS7B02G328700	TraesCS7D02G420900
	tpm	tpm	tpm	tpm	tpm	tpm	tpm	tpm	tpm	tpm	tpm	tpm	tpm	tpm	tpm	tpm	tpm	tpm	tpm	tpm	tpm	tpm	tpm	tpm	tpm	tpm	tpm	tpm	tpm	tpm	tpm	tpm	tpm
leaves/shoots, vegetative, none, Chinese Spring(n=6)	0.0114474	0.036265	0.0620644	0.0237512	0.013118	0	0	0.00581265	0.00315817	0	0	0.00259698	0	0	0.00734728	0	0.007787	0.0106386	0	0	0	0	0.00314632	0	0	0	0.00425363	0	0.00313318	1.43769e-08	0.83549	0.999146	1.30001
roots, vegetative, none, Chinese Spring(n=2)	2.53714	2.31442	5.44346	16.6471	6.34562	4.445	10.4056	13.6844	8.93239	3.10528	8.15879	7.88625	7.39584	7.21974	8.64443	0	0	0.087771	0	0	0	0.0392284	0.280662	0.079125	0.160917	0.645436	0.638621	0.258764	0.982201	0.196203	0.756693	0.740391	1.4815
spike, reproductive, none, Chinese Spring(n=4)	0.108822	0.016938	0.0151494	0	0	0	0	0	0	0	0	0	0	0	0	0.0181589	0.00528572	0.0709231	0	0	0	0	0	0	0	0	0	0	0	0	0.00848615	0	0
grain, reproductive, none, Chinese Spring(n=6)	0.253035	0.562518	2.25618	0	0	0	0	0	0	0	0	0	0	0	0	0.00137603	0	0	1.48074e-05	0.00161826	1.48074e-05	0	0	0	0	0	0	0	0	0	0.00163716	0	0
leaves/shoots, seedling, none, Chinese Spring(n=2)	0	0	0.0807154	0	0	0	0	0	0	0	0	0	0	0	0	0	0	0	0	0	0	0	0	0	0	0	0	0	0	0	0	0	0
leaves/shoots, reproductive, none, Chinese Spring(n=4)	0.0330816	0.126743	0.314703	0.0155321	0	0.0101493	0.0136556	0	0	0	0	0	0.00447248	0	0.0134815	0.00762713	0.0279107	0.0209953	0	0.0063887	0	0	0	0	0	0	0	0	0	0	0.544255	0.394379	0.134306
roots, seedling, none, Chinese Spring(n=2)	0	0	0	0.161604	0.0591538	0.0367231	0.266791	0.308333	0.506245	0	0.0394794	0.0507587	0.083435	0.035402	0.0640663	0	0	0	0	0	0	0.164207	0.112901	0.0757746	0.0772652	0.39771	0.446978	0.633768	0.998667	0.177716	0	0	0
roots, reproductive, none, Chinese Spring(n=2)	1.62616	1.54738	2.7861	15.2497	6.141	4.38124	9.7012	14.8311	9.8417	2.73301	8.87901	7.54782	7.65203	6.9772	9.97557	0.0156718	0.0418104	0.0191878	0.0104526	0.0105	0	0.105113	0.193203	0.0742185	0.337743	0.552746	0.524286	0.298853	1.19106	0.259045	0.450698	0.679874	0.940074
spike, vegetative, none, Chinese Spring(n=2)	0.0094458	0	0	0	0	0.00959335	0	0	0	0	0	0	0	0	0	0	0	0	0	0	0	0	0	0	0	0	0	0	0	0.0254928	0	0	0
	TaCLC-T1			TaCLC-T2			TaCLC-T3			TaCLC-T4			TaCLC-T5			TaCLC-T6			TaCLC-T7			TaCLC-T8			TaCLC-T9			TaCLC-T10			TaCLC-T11
	TraesCS2A02G517500	TraesCS2B02G546000	TraesCS2D02G519000	TraesCS2A02G309900	TraesCS2B02G326900	TraesCS2D02G308100	TraesCS3A02G253600	TraesCS3B02G285500	TraesCS3D02G254500	TraesCS3A02G125300	TraesCS3B02G144700	TraesCS3D02G126700	TraesCS3A02G390100	TraesCS3B02G418700	TraesCS3D02G379600	TraesCS4A02G277600	TraesCS4B02G035500	TraesCS4D02G033500	TraesCS5A02G449500	TraesCS5B02G457100	TraesCS5D02G456000	TraesCS6A02G098600	TraesCS6B02G126800	TraesCS6D02G084000	TraesCS6A02G098500	TraesCS6B02G126400	TraesCS6D02G084300	TraesCS6A02G283600	TraesCS6B02G312100	TraesCS6D02G264100	TraesCS7A02G240700	TraesCS7B02G136300	TraesCS7D02G239700
	tpm	tpm	tpm	tpm	tpm	tpm	tpm	tpm	tpm	tpm	tpm	tpm	tpm	tpm	tpm	tpm	tpm	tpm	tpm	tpm	tpm	tpm	tpm	tpm	tpm	tpm	tpm	tpm	tpm	tpm	tpm	tpm	tpm
grain, reproductive, Chinese Spring(n=37)	0	0.372234	0.465712	0	0	0.344545	0	0	0	0	0	0	0	0	0	0	0	0.319598	0	0	0	0	0	0	0	0	0	0	0	0	1.01793	1.33199	1.39347
grain, reproductive, other(n=111)	0.32579	0.355324	0	0.809129	0.308848	1.0088	0	0.0387528	0	0	0	0	0	0	0	0	0.158131	0.913156	0.125752	0	0	0	0	0	0	0	0	0.130711	0	0.0914129	1.78137	1.62145	1.96682
leaves/shoots, reproductive, Chinese Spring(n=10)	3.44558	2.61969	2.86994	4.14874	4.19817	4.22348	2.02698	2.47678	2.35902	3.25663	1.50962	1.86841	0	0	0	1.44309	1.57259	1.61998	3.10534	1.64183	2.04545	0	0	0	1.81366	2.69144	3.21602	1.53159	0	0.582955	1.82282	1.99227	1.94255
leaves/shoots, reproductive, other(n=49)	3.82682	2.58176	2.04984	4.70477	4.7235	5.14286	2.35417	2.39924	2.71152	2.76602	0	1.26411	0	0	0	1.53685	1.67168	1.77594	2.99432	2.17995	2.55653	0.374479	0	0.171766	1.54377	1.75648	2.82583	1.93275	0	0.596993	1.80473	1.7575	1.89342
leaves/shoots, seedling, Chinese Spring(n=3)	1.45403	0.78465	1.29194	4.15813	3.97983	3.85637	1.62938	2.51886	2.04862	2.20453	2.41757	1.37933	0	0	0	1.00971	1.12301	1.17185	2.2619	1.57856	1.81528	0	0	0	2.60927	2.91313	3.35831	0.972792	0	0.649443	1.54321	1.736	1.69156
leaves/shoots, seedling, other(n=156)	2.49562	1.24963	0.671525	3.98704	3.65445	3.82233	2.06543	2.65362	2.55691	2.8558	0.733415	1.1186	0	0	0	0.878414	0.963023	1.21006	2.61122	1.79976	2.08023	0.29467	0	0	2.96766	3.20583	3.70211	0.529761	0	0.221718	1.68535	1.73906	1.89244
leaves/shoots, vegetative, Chinese Spring(n=51)	2.48002	1.65134	1.76961	4.12529	3.72696	4.03378	1.79668	2.9351	2.5653	3.43359	1.94472	1.51915	0	0	0	0.664211	0.850113	0.855252	4.12305	2.64743	3.23198	0.0480601	0	0	3.218	4.54799	4.34746	1.27809	0	0.608683	1.4346	1.58141	1.60644
leaves/shoots, vegetative, other(n=45)	3.48995	1.85803	2.28651	4.12301	3.25481	3.61764	3.00802	3.32596	3.69646	3.68259	0.989177	1.67984	0	0	0	1.27125	1.24346	1.45869	2.89784	2.31851	2.61337	0	0	0	2.56861	3.58427	3.57548	0	0	0	1.85575	1.83373	2.03352
roots, reproductive, Chinese Spring(n=2)	0.617378	0.240075	0.770845	3.87672	3.87901	3.68879	0	1.09936	1.32916	3.2324	2.39885	1.72788	0	0	0	1.04729	1.24537	1.36409	4.08711	3.19251	2.91622	0.578855	0.209952	1.46026	3.09977	3.22537	3.76551	0.974915	0	1.45366	2.27573	2.38954	2.39575
roots, seedling, Chinese Spring(n=2)	0.651354	0	0.814634	4.07184	4.22317	4.25274	0	1.20064	1.04205	3.57116	2.73839	1.99184	0	0	0	1.15256	1.13548	1.48861	3.41627	2.27884	2.16823	0.0498141	0.4312	1.33288	3.61918	3.2404	4.20036	1.17621	0	1.83562	1.72638	1.93146	1.93582
roots, vegetative, Chinese Spring(n=25)	1.10519	0.63911	0.980552	4.74873	4.59671	4.72191	0	1.8308	1.96054	3.96052	2.66211	2.0482	0	0	0	1.68161	1.72286	1.95604	3.83443	2.89033	2.42607	1.73735	1.70635	1.82464	3.38707	3.73832	4.02628	1.52104	0	2.06203	2.29903	2.64008	2.55708
spike, reproductive, Chinese Spring(n=19)	1.235	0.890079	1.16235	3.77488	3.33485	3.50412	0.409007	1.3359	1.36486	1.33116	0	0.662752	0	0	0	1.60529	1.74853	2.01539	2.45504	0.517589	1.21294	0	0	0	0	0	0.531085	1.70965	0	1.41206	2.3065	2.38995	2.45161
spike, reproductive, other(n=223)	1.95944	1.03682	0.167511	3.73291	3.34072	3.62493	1.03607	1.58938	1.79093	1.2376	0	0	0	0	0	1.62084	1.58326	2.02486	3.34779	1.78338	2.56883	0	0	0	0.457318	0.908474	0.981571	1.62093	0	1.31936	2.19216	2.13235	2.40912
spike, vegetative, Chinese Spring(n=2)	0.258784	0.337394	1.15818	3.14203	2.66489	2.99515	0	0.652395	0.295979	0	0	0	0	0	0	1.66234	1.69035	1.83436	0	0	0	0	0	0	0	0	0	2.50685	0.499971	2.43423	2.49991	2.17581	2.31042
	TaSLAC-T1			TaSLAC-T2			TaSLAC-T3			TaSLAC-T4			TaSLAC-T5			TaSLAC-T6			TaSLAC-T7			TaSLAC-T8			TaSLAC-T9			TaSLAC-T10			TaSLAC-T11
	TraesCS1B02G456200	TraesCS1D02G432900	TraesCSU02G001500	TraesCS1B02G456400	TraesCS1D02G432800	TraesCSU02G001400	TraesCS1B02G456300	TraesCS1D02G433200	TraesCSU02G001600	TraesCS1A02G424500	TraesCS1B02G456500	TraesCS1D02G433100	TraesCS1A02G423900	TraesCS1B02G456000	TraesCS1D02G432500	TraesCS1A02G127500	TraesCS1B02G147400	TraesCS1D02G126500	TraesCS2A02G398000	TraesCS2B02G416100	TraesCS2D02G395700	TraesCS3A02G028100	TraesCS3B02G018300	TraesCS3D02G017800	TraesCS3A02G225100	TraesCS3B02G254700	TraesCS3D02G228400	TraesCS3A02G151400	TraesCS3B02G178600	TraesCS3D02G159600	TraesCS3A02G167000	TraesCS3B02G199200	TraesCS3D02G174800
	tpm	tpm	tpm	tpm	tpm	tpm	tpm	tpm	tpm	tpm	tpm	tpm	tpm	tpm	tpm	tpm	tpm	tpm	tpm	tpm	tpm	tpm	tpm	tpm	tpm	tpm	tpm	tpm	tpm	tpm	tpm	tpm	tpm
roots, seedling(n=2)	1.35066	0	0.693627	0	0	0	0	0.322643	0	0	0	0	0	0	0	0	0	0	0	0	0	0	0	0.197444	2.27103	1.97857	1.49133	0	0	0	1.8768	1.94217	2.20435
leaves/shoots, seedling(n=159)	0	0	0	0	0	0	0	0	0	0	0	0	0	0	0	0	0	0	0.939932	1.1164	0.216198	0	0	0	0	0	0	0	0	0	0	0	0
leaves/shoots, vegetative(n=132)	0.577808	0	0	0	0.0676571	0	0	0	0	0	0	0	0	0	0	0	0	0	1.43932	1.62085	0.62845	0	0	0	0.582131	0.835497	0.686433	0	0	0	0	0	0
roots, vegetative(n=58)	0	0	0	0	0	0	0	0	0	0	0	0	0	0	0	0	0	0	0	0	0	0	0	0.0642721	3.20626	2.65502	2.96261	0	0	0	3.8652	3.70034	4.12293
leaves/shoots, reproductive(n=59)	0	0	0	0	0.558858	0	0	0	0	0	0	0	0	0	0	0	0	0.183919	1.74706	1.6638	0.88866	0	0	0	2.38241	1.90302	0.80209	0	0	0	0	0	0
roots, reproductive(n=2)	2.07545	0.137983	2.30871	0	0	0	0	0.0750445	0.0943753	0	0	0.426858	0	0	0	0	0	0	0	0	0	0	0	0	3.45168	2.82998	3.48452	0	0	0	3.10955	3.08543	3.62038
spike, reproductive(n=245)	0	0	0	0	0	0	0	0.65845	0	0	0	0	0	0	0	1.83607	0.85288	3.13002	0	0	0	0	0	0	1.79471	0.741912	0.250473	0	0.698828	0	0	0	0
grain, reproductive(n=148)	0	0	0	0	0	0	0	0	0	0	0	0	0	0	0	0	0	0	0	0	0	0	0	0	0	0	0	0	0	0	0	0	0
spike, vegetative(n=2)	1.45337	0	0	0	0	0	0	0	0.323468	0	0	0	0	0	0	0	0	0	0	0	0	0	0	0	0.765734	0	0	0	0	0	0	0	0
[truncated: 17 more columns]

## Sheet: Supp Table 4
Supplementary Table 4 Tissue specific Nitrate transporters
Root Specific				Leaf/Shoot Specific				Spike/Grain specific
Triad	Gene IDs			Triad	Gene IDs			Triad	Gene IDs
NRT2-T5	TraesCS6A02G031200	TraesCS6B02G044000	TraesCS6D02G035600	NPF2-T5	TraesCS5A02G153200	TraesCS5B02G152000	TraesCS5D02G158500	NPF1-T1	TraesCS3A02G304400	TraesCS3B02G332100	TraesCS3D02G297600
TaSLAC-T11	TraesCS3A02G167000	TraesCS3B02G199200	TraesCS3D02G174800	NPF3-T3	TraesCS1A02G257900	TraesCS1B02G268300	TraesCS1D02G257200	NPF1-T2	TraesCS3A02G304500	TraesCS3B02G332000	TraesCS3D02G297400
NPF5-T14	TraesCS3A02G382400	TraesCS3B02G415300	TraesCS3D02G375600	NPF8-T3	TraesCS3A02G057000	TraesCS3B02G070200	TraesCS3D02G056700	NPF2-T2	TraesCS3A02G418800	TraesCS3B02G454100	TraesCS3D02G414400
NPF6-T2	TraesCS1A02G210900	TraesCS1B02G224900	TraesCS1D02G214200	NPF8-T16	TraesCS7A02G413100	TraesCS7B02G312600	TraesCS7D02G406200	NPF5-T17	TraesCS5A02G485000	TraesCS5B02G498400	TraesCS5D02G498500
NPF8-T8	TraesCS4A02G076000	TraesCS4B02G231800	TraesCS4D02G233100	TaSLAC-T7	TraesCS2A02G398000	TraesCS2B02G416100	TraesCS2D02G395700	NPF8-T12	TraesCS6A02G142600	TraesCS6B02G171000	TraesCS6D02G132100
NRT2-T2	TraesCS6A02G030800	TraesCS6B02G044400	TraesCS6D02G035900					TaSLAC-T10	TraesCS3A02G151400	TraesCS3B02G178600	TraesCS3D02G159600
NRT2-T3	TraesCS6A02G030900	TraesCS6B02G044300	TraesCS6D02G035800					NPF6-T4	TraesCS2A02G335800	TraesCS2B02G346100	TraesCS2D02G327000
NRT2-T4	TraesCS6A02G031000	TraesCS6B02G044200	TraesCS6D02G035700
	The graphs were generated by heatmap tool from Wheat expression database (Ramírez-González et al 2018) (http://wheat-expression.com/).

## Sheet: Supp Table 5
Supplementary Table 5 : The significant marker-trait associations of SNPs in close proximity to Nitrate transporter genes identified across different treatments for the NUE related, root, plant morphological, yield and yield related traits in a genome wide association study conducted on nested synthetic wheat introgression libraries
Treatment	Season	Trait	SNP	Chr	Position	P.value	R2	FDR		Traits
N0	2019	DRW	AX-94572349	2A	613818675	5.16633e-07	0.178224	0.000543842		DRW	Dry root Weight
N0	2019	DRW	AX-95010123	2A	711075722	1.38094e-06	0.173165	0.000726833		DSW	Dry Shoot Weight
N0	2019	DRW	AX-95003878	2A	714339065	5.02704e-06	0.16658	0.00140077		DTF	Days to Flowerig
N0	2019	DRW	AX-94615844	2A	722519507	1.16004e-06	0.174059	0.000725306		FLW	Flag leaf Width
N0	2019	DRW	AX-94923560	2A	729858414	3.46502e-06	0.168469	0.00117734		Forks	Root Forks number
N0	2019	DRW	AX-94705680	2B	598802253	2.07957e-06	0.17107	0.000820911		FSW	Fresh Shoot Weight
N0	2019	DRW	AX-95203088	2B	613322090	6.45687e-07	0.177073	0.000611724		GY	Grain Yield
N0	2019	DRW	AX-94601746	2B	743105753	2.43017e-07	0.182132	0.000543842		LCC	Leaf color chart
N0	2019	DRW	AX-94829391	2D	601212171	4.62156e-06	0.167006	0.00132681		NPT	Number of productive tillers
N0	2019	DRW	AX-94786006	2D	610277424	2.81884e-06	0.169519	0.00102714		RSA	Total root surface area
N0	2018	DSW	AX-94607905	2A	571213772	3.013e-06	0.204967	0.000920812		SB	Shoot Biomass
N0	2019	DSW	AX-94607905	2A	571213772	3.16555e-06	0.118384	0.00157844		SPAD	Soil plant analysis development
N0	2018	DSW	AX-94572349	2A	613818675	3.37949e-07	0.216006	0.000280325		FLL	Flag leaf length
N0	2018	DSW	AX-95003878	2A	714339065	3.82012e-07	0.215382	0.000280325		FRW	Fresh root weight
N0	2018	DSW	AX-94735094	2A	714339131	3.67137e-07	0.215585	0.000280325		RV	Total root volume
N0	2018	DSW	AX-95162328	2A	745066946	1.39624e-06	0.208825	0.000472428		SPS	Spikelets per spike
N0	2018	DSW	AX-94829391	2D	601212171	7.55574e-07	0.211923	0.000326608		Tips	Number of root tips
N0	2019	DSW	AX-94829391	2D	601212171	1.8213e-06	0.121375	0.00108733		TRL	Total root length
N0	2018	DSW	AX-95142803	2D	601600533	8.07038e-07	0.21159	0.00033243		PHT	Plant hieght
N0	2018	DSW	AX-94799671	2D	608756380	1.34793e-06	0.209002	0.000472428
N0	2018	DSW	AX-95148777	2D	641963364	3.5574e-07	0.215745	0.000280325
N0	2019	DSW	AX-95097238	7D	477367237	3.46541e-06	0.117896	0.00164157
N0	2019	DTF	AX-95259763	3B	227927321	7.58936e-07	0.145252	0.00143803
N0	2018	DTF	AX-95136655	3B	234490336	3.39827e-06	0.123258	0.0321952
N0	2019	DTF	AX-95136655	3B	234490336	4.54122e-11	0.199114	4.30235e-07
N0	2019	DTF	AX-94509181	3B	631883277	4.43925e-06	0.135882	0.00600821
N0	2019	FLW	AX-94926692	4A	544202284	5.60039e-07	0.33895	0.00331076
N0	2019	FLW	AX-94720747	4A	544390969	6.98916e-07	0.338031	0.00331076
N0	2019	FLW	AX-95147315	4A	545114083	4.29146e-06	0.330568	0.00987358
N0	2019	FLW	AX-94459938	4A	549799824	4.66528e-06	0.330227	0.00987358
N0	2018	FLW	AX-94668523	4D	405766124	7.81486e-07	0.158922	0.00740379
N0	2019	Forks	AX-95237615	3B	36624258	9.23382e-08	0.378733	0.000662947
N0	2019	FSW	AX-94607905	2A	571213772	1.20704e-08	0.397308	2.28711e-05
N0	2018	FSW	AX-94572349	2A	613818675	4.05936e-06	0.259143	0.00226226
N0	2019	FSW	AX-94572349	2A	613818675	1.22901e-06	0.379162	0.000431247
N0	2019	FSW	AX-94807563	2A	709713160	3.85354e-06	0.374778	0.00114089
N0	2018	FSW	AX-95003878	2A	714339065	7.51708e-07	0.267021	0.00089447
N0	2018	FSW	AX-94735094	2A	714339131	7.83906e-07	0.266824	0.00089447
N0	2019	FSW	AX-94705680	2B	598802253	2.15715e-06	0.376998	0.000704718
N0	2019	FSW	AX-94601746	2B	743105753	4.58027e-06	0.374119	0.00127628
N0	2019	FSW	AX-94829391	2D	601212171	1.65923e-07	0.386943	0.00012092
N0	2019	FSW	AX-94799671	2D	608756380	3.5046e-07	0.384023	0.000195309
N0	2019	FSW	AX-95097238	7D	477367237	4.76843e-06	0.373966	0.00128414
N0	2019	GY	AX-94573487	6A	27978202	4.17493e-07	0.213978	0.000741862
N0	2019	GY	AX-94415776	6A	28700804	8.53216e-07	0.210446	0.000741862
N0	2019	GY	AX-94978974	6A	29876500	4.78761e-07	0.2133	0.000741862
N0	2019	GY	AX-94737868	6A	29876631	1.57629e-06	0.207428	0.000762137
N0	2019	GY	AX-95210745	6A	29967076	7.62978e-07	0.210997	0.000741862
N0	2019	GY	AX-95250225	6B	29928065	9.38737e-08	0.221418	0.000481565
N0	2018	LCC	AX-94665912	1B	623478829	7.1041e-07	0.131994	0.00134608
N0	2019	LCC	AX-94888332	2B	780818980	2.4928e-10	0.126334	2.12052e-06
N0	2019	LCC	AX-94593608	3A	671144001	3.51845e-07	0.0831701	0.000476196
N0	2019	LCC	AX-95109314	3D	548255406	1.40314e-07	0.0885168	0.000227378
N0	2019	LCC	AX-94738199	5D	10899530	1.95413e-06	0.0733025	0.00168304
N0	2018	NPT	AX-94593608	3A	671144001	3.63659e-08	0.0877242	0.000172265
N0	2019	NPT	AX-94593608	3A	671144001	1.92032e-07	0.127487	0.000909658
N0	2019	NPT	AX-95109314	3D	548255406	2.53822e-06	0.113274	0.00400785
N0	2019	RSA	AX-95237615	3B	36624258	2.59233e-06	0.11129	0.00565527
N0	2019	SB	AX-94573487	6A	27978202	4.16759e-06	0.3057	0.0107903
N0	2018	SB	AX-94983341	6A	28412783	1.63998e-06	0.0892734	0.00114988
N0	2018	SB	AX-94415776	6A	28700804	1.67399e-06	0.0891567	0.00114988
N0	2018	SB	AX-94978974	6A	29876500	1.97122e-06	0.0882283	0.00114988
N0	2018	SB	AX-94737868	6A	29876631	2.46885e-06	0.0869519	0.00114988
N0	2018	SB	AX-95210745	6A	29967076	4.49271e-06	0.083569	0.00137931
N0	2018	SB	AX-95250225	6B	29928065	2.58931e-06	0.086682	0.00114988
N0	2018	SPAD	AX-94815202	1A	14263708	8.44226e-10	0.131296	3.9991e-06
N0	2018	SPAD	AX-94950355	1A	16129624	6.37461e-07	0.0926599	0.000732132
N0	2019	SPAD	AX-94888332	2B	780818980	2.42875e-10	0.126649	2.19109e-06
N0	2018	SPAD	AX-95109882	3A	620475504	1.18537e-07	0.10229	0.000160432
N0	2019	SPAD	AX-94593608	3A	671144001	3.71039e-07	0.0830259	0.000502174
N0	2018	SPAD	AX-95238274	3B	423165855	1.53746e-10	0.141518	1.45659e-06
N0	2019	SPAD	AX-95109314	3D	548255406	1.42091e-07	0.088606	0.000231201
N0	2019	SPAD	AX-94738199	5D	10899530	1.96891e-06	0.0734248	0.00169577
N0	2018	SPAD	AX-94631745	5D	528728651	1.11978e-07	0.102619	0.000160432
N60	2018	DRW	AX-94607905	2A	571213772	3.54957e-06	0.155919	0.0012455
N60	2018	DRW	AX-94572349	2A	613818675	3.68694e-06	0.15572	0.0012475
N60	2019	DRW	AX-94996973	2A	729175199	4.4967e-06	0.0918176	0.00168718
N60	2018	DRW	AX-94923560	2A	729858414	1.33363e-06	0.161073	0.000812278
N60	2019	DRW	AX-94923560	2A	729858414	2.57451e-06	0.0949101	0.00141552
N60	2019	DRW	AX-95162328	2A	745066946	2.40961e-06	0.0952782	0.00141552
N60	2018	DRW	AX-94705680	2B	598802253	4.07874e-06	0.155191	0.00128807
N60	2018	DRW	AX-94829391	2D	601212171	1.45754e-06	0.160604	0.000812278
N60	2019	DRW	AX-94829391	2D	601212171	2.21772e-06	0.0957399	0.00140071
N60	2018	DRW	AX-94799671	2D	608756380	2.65196e-06	0.157449	0.00114203
N60	2019	DRW	AX-94799671	2D	608756380	3.79759e-06	0.092753	0.00168718
N60	2018	DRW	AX-94786006	2D	610277424	6.76496e-07	0.164672	0.000582648
N60	2019	DRW	AX-94786006	2D	610277424	1.58716e-06	0.0976046	0.00126336
N60	2019	DSW	AX-94607905	2A	571213772	2.22802e-06	0.267539	0.00150773
N60	2019	DSW	AX-94807563	2A	709713160	3.93107e-06	0.264977	0.00177347
N60	2018	DSW	AX-94923560	2A	729858414	6.81526e-07	0.127096	0.00162722
N60	2019	DSW	AX-94923560	2A	729858414	3.45817e-06	0.265554	0.00177347
N60	2019	DSW	AX-94405090	2B	569843303	3.82957e-06	0.265095	0.00177347
N60	2018	DSW	AX-95203088	2B	613322090	1.47725e-06	0.122812	0.00162722
N60	2019	DSW	AX-95203088	2B	613322090	4.31703e-06	0.264555	0.00185907
N60	2018	DSW	AX-94601746	2B	743105753	3.80314e-06	0.117614	0.00214196
N60	2018	DSW	AX-94786006	2D	610277424	3.18797e-07	0.131331	0.00162722
N60	2019	DTF	AX-95259763	3B	227927321	3.05307e-07	0.253887	0.00036156
N60	2018	DTF	AX-95136655	3B	234490336	1.53462e-06	0.117489	0.00363474
N60	2019	DTF	AX-95136655	3B	234490336	2.46354e-10	0.288435	2.33396e-06
N60	2019	DTF	AX-94723497	3B	235136602	2.69901e-06	0.243677	0.00196695
N60	2019	DTF	AX-94509181	3B	631883277	2.18902e-07	0.255461	0.000345647
N60	2019	DTF	AX-94561045	3B	640989268	3.65948e-06	0.242266	0.00203941
N60	2019	DTF	AX-94539428	3B	656455066	4.41588e-06	0.241397	0.0022019
N60	2019	DTF	AX-94386613	3B	657112042	2.96318e-07	0.254028	0.00036156
N60	2019	DTF	AX-94418180	3B	657783130	9.30894e-07	0.248641	0.000881929
N60	2019	DTF	AX-94429243	3B	658295791	3.88154e-06	0.241993	0.00204298
N60	2019	DTF	AX-94910184	3D	352955570	3.51969e-06	0.242446	0.00203941
N60	2018	DTF	AX-94800332	5A	580946575	2.59748e-06	0.114622	0.0049217
N60	2018	DTF	AX-94445381	5A	588738567	9.29438e-07	0.120234	0.00363474
N60	2018	DTF	AX-95110067	5D	467774783	1.14244e-06	0.119103	0.00363474
N60	2018	DTF	AX-94543559	5D	586308590	4.87022e-06	0.111213	0.0065915
N60	2018	DTF	AX-95002541	5D	588874402	1.17015e-06	0.118972	0.00363474
N60	2018	FLL	AX-94514369	4A	544201748	5.79663e-08	0.186816	0.000274587
N60	2018	FLL	AX-94926692	4A	544202284	1.10052e-07	0.183444	0.000347543
N60	2018	FLL	AX-94720747	4A	544390969	2.16947e-07	0.179892	0.000513839
N60	2018	FLL	AX-94649014	4A	544618099	3.86323e-08	0.188958	0.000274587
N60	2018	FLL	AX-94982660	4A	544887071	4.80223e-07	0.175758	0.000758272
N60	2018	FLL	AX-95147315	4A	545114083	3.53616e-07	0.177347	0.000670032
N60	2018	FLL	AX-94459938	4A	549799824	9.02321e-07	0.172495	0.000897958
N60	2018	FLL	AX-94443954	4A	570264587	1.03461e-06	0.171789	0.000897958
N60	2018	FLL	AX-94766675	4A	575009538	1.71319e-06	0.169195	0.00135256
N60	2018	FLL	AX-94914919	4D	28974006	1.04259e-06	0.171749	0.000897958
N60	2018	FLL	AX-94750077	6A	187768819	8.80051e-07	0.172624	0.000897958
N60	2018	FLW	AX-94514369	4A	544201748	2.70859e-07	0.152034	0.000818015
N60	2019	FLW	AX-94514369	4A	544201748	2.67471e-07	0.702122	0.000383252
N60	2018	FLW	AX-94926692	4A	544202284	1.54988e-07	0.155043	0.000818015
N60	2019	FLW	AX-94926692	4A	544202284	1.8027e-07	0.702869	0.000341575
N60	2018	FLW	AX-94720747	4A	544390969	3.45373e-07	0.150727	0.000818015
N60	2019	FLW	AX-94720747	4A	544390969	7.85335e-07	0.700095	0.000826696
N60	2018	FLW	AX-94649014	4A	544618099	2.03426e-07	0.153575	0.000818015
N60	2019	FLW	AX-94649014	4A	544618099	1.19342e-07	0.703652	0.000282662
N60	2018	FLW	AX-94982660	4A	544887071	5.65141e-07	0.148088	0.000892358
N60	2019	FLW	AX-94982660	4A	544887071	4.60937e-08	0.705468	0.000145564
N60	2018	FLW	AX-95147315	4A	545114083	4.56874e-07	0.149227	0.000865685
N60	2019	FLW	AX-95147315	4A	545114083	4.44223e-07	0.701165	0.000526072
N60	2018	FLW	AX-94459938	4A	549799824	8.30917e-07	0.14603	0.00112459
N60	2019	FLW	AX-94459938	4A	549799824	2.36847e-06	0.698036	0.00173257
N60	2019	FLW	AX-94443954	4A	570264587	3.30149e-09	0.710566	1.56392e-05
N60	2018	FLW	AX-94766675	4A	575009538	1.25754e-06	0.143824	0.0011914
N60	2019	FLW	AX-94766675	4A	575009538	3.8747e-06	0.697124	0.00244726
N60	2019	FLW	AX-94414780	4B	25929732	1.30033e-10	0.716948	1.23193e-06
N60	2019	FLW	AX-94478236	4B	28716503	2.56027e-06	0.697891	0.00173257
N60	2018	FLW	AX-94914919	4D	28974006	9.5619e-07	0.145281	0.00113237
N60	2019	FLW	AX-94750077	6A	187768819	2.55359e-06	0.697896	0.00173257
N60	2018	Forks	AX-94461279	6D	451183022	3.59141e-06	0.207935	0.006805
N60	2018	FRW	AX-94607905	2A	571213772	2.96365e-06	0.0649577	0.000968193
N60	2018	FRW	AX-94572349	2A	613818675	4.36144e-06	0.0627115	0.00132981
N60	2018	FRW	AX-94996973	2A	729175199	2.53184e-06	0.0658753	0.000960074
N60	2018	FRW	AX-94923560	2A	729858414	3.456e-07	0.0775861	0.000423768
N60	2019	FRW	AX-94923560	2A	729858414	1.57315e-06	0.111861	0.00198109
N60	2019	FRW	AX-94906008	2A	737049442	4.6619e-06	0.105919	0.00217524
N60	2018	FRW	AX-94705680	2B	598802253	1.42598e-06	0.0692313	0.00071104
N60	2018	FRW	AX-95203088	2B	613322090	2.62285e-06	0.0656694	0.000960074
N60	2018	FRW	AX-94601746	2B	743105753	4.60996e-06	0.06239	0.00132981
N60	2018	FRW	AX-95190948	2B	752830596	3.54109e-06	0.0639219	0.00111828
N60	2018	FRW	AX-94799671	2D	608756380	5.00222e-06	0.0619165	0.00134886
N60	2018	FRW	AX-94786006	2D	610277424	3.81039e-07	0.0770076	0.000423768
N60	2019	FRW	AX-94786006	2D	610277424	1.9189e-06	0.110771	0.00198109
N60	2019	FRW	AX-95097238	7D	477367237	9.07156e-07	0.114894	0.00198109
N60	2019	FSW	AX-94807563	2A	709713160	2.43286e-06	0.301221	0.00117444
N60	2018	FSW	AX-94923560	2A	729858414	5.63652e-07	0.0910892	0.00177826
N60	2019	FSW	AX-94923560	2A	729858414	5.14809e-07	0.307936	0.000722762
N60	2018	FSW	AX-94705680	2B	598802253	4.13076e-06	0.0796312	0.00202555
N60	2019	FSW	AX-94705680	2B	598802253	6.97863e-07	0.306613	0.000722762
N60	2018	FSW	AX-95142189	2B	609577283	1.12539e-06	0.0870897	0.00177826
N60	2018	FSW	AX-95203088	2B	613322090	2.44534e-06	0.0826282	0.00177826
N60	2019	FSW	AX-95203088	2B	613322090	1.00433e-06	0.305036	0.000731925
N60	2018	FSW	AX-94601746	2B	743105753	4.27603e-06	0.0794341	0.00202555
N60	2019	FSW	AX-94601746	2B	743105753	3.65844e-06	0.299471	0.0013864
N60	2018	FSW	AX-94786006	2D	610277424	1.59583e-06	0.0850781	0.00177826
N60	2019	FSW	AX-94786006	2D	610277424	5.35015e-07	0.307768	0.000722762
N60	2019	FSW	AX-95097238	7D	477367237	4.43613e-07	0.308584	0.000722762
N60	2019	GY	AX-94573487	6A	27978202	1.50156e-07	0.290419	5.92742e-05
N60	2019	GY	AX-94983341	6A	28412783	3.63781e-07	0.286416	0.000123088
N60	2018	GY	AX-94415776	6A	28700804	2.98369e-06	0.107604	0.00134607
N60	2019	GY	AX-94415776	6A	28700804	9.57807e-08	0.292463	5.04126e-05
N60	2018	GY	AX-94978974	6A	29876500	2.35385e-06	0.108902	0.00133213
N60	2019	GY	AX-94978974	6A	29876500	4.75303e-08	0.295663	4.4018e-05
N60	2018	GY	AX-94737868	6A	29876631	1.16288e-06	0.112778	0.00133213
N60	2019	GY	AX-94737868	6A	29876631	5.01833e-08	0.295415	4.4018e-05
N60	2018	GY	AX-95210745	6A	29967076	2.49284e-06	0.108588	0.00133213
N60	2019	GY	AX-95210745	6A	29967076	4.88028e-08	0.295542	4.4018e-05
N60	2019	GY	AX-95250225	6B	29928065	5.87657e-07	0.284257	0.000173319
N60	2019	GY	AX-95164714	6B	48351933	8.9124e-07	0.28239	0.000234545
N60	2018	LCC	AX-94607905	2A	571213772	2.9257e-06	0.17955	0.00163047
N60	2018	LCC	AX-95003878	2A	714339065	1.0644e-06	0.184657	0.00138008
N60	2018	LCC	AX-94735094	2A	714339131	2.39705e-06	0.180553	0.00162212
N60	2018	LCC	AX-94906008	2A	737049442	1.4567e-06	0.183067	0.00138008
N60	2018	LCC	AX-95162328	2A	745066946	1.27627e-06	0.183737	0.00138008
N60	2018	LCC	AX-94405090	2B	569843303	7.60074e-07	0.186367	0.00138008
N60	2018	LCC	AX-94829391	2D	601212171	4.35302e-06	0.177555	0.00189283
N60	2018	LCC	AX-94799671	2D	608756380	4.65508e-07	0.188866	0.00138008
N60	2019	NPT	AX-94593608	3A	671144001	3.65912e-06	0.114867	0.0173332
N60	2018	NPT	AX-94961429	7B	3795433	2.06289e-06	0.0821304	0.00977191
N60	2018	RSA	AX-94865364	5B	678515535	3.00104e-06	0.158958	0.00315909
N60	2018	RSA	AX-95017906	6A	23433185	2.12912e-07	0.172789	0.000382504
N60	2019	RSA	AX-94492822	6B	699194108	9.09599e-07	0.690255	0.00172351
N60	2018	RSA	AX-94461279	6D	451183022	9.84041e-07	0.16475	0.00133183
N60	2018	RV	AX-94997694	4B	34789548	4.51209e-06	0.117984	0.00712459
N60	2018	RV	AX-94566038	7A	683414921	3.20701e-06	0.119827	0.00607664
N60	2018	RV	AX-95080011	7D	592148118	1.72959e-06	0.123174	0.00409652
N60	2019	SB	AX-94573487	6A	27978202	2.05788e-06	0.123152	0.000721725
N60	2019	SB	AX-94983341	6A	28412783	4.16025e-07	0.131858	0.00042693
N60	2019	SB	AX-94415776	6A	28700804	1.02188e-06	0.12695	0.000461013
N60	2019	SB	AX-94978974	6A	29876500	2.01784e-07	0.135835	0.000391064
N60	2019	SB	AX-94737868	6A	29876631	5.62928e-07	0.130202	0.00042693
N60	2019	SB	AX-95210745	6A	29967076	6.79087e-07	0.129177	0.00042693
N60	2018	SB	AX-94665619	7A	222869171	4.50475e-06	0.0915019	0.00328292
N60	2018	SB	AX-94796425	7B	147565196	4.14164e-06	0.0919671	0.00328292
N60	2018	SB	AX-94532247	7B	524593647	4.59869e-07	0.104253	0.000996644
N60	2018	SB	AX-94545442	7B	531638145	2.49818e-06	0.0947727	0.00262975
N60	2018	SB	AX-94424632	7B	562713933	2.32426e-06	0.0951741	0.00262975
N60	2018	SB	AX-94499151	7D	182294554	6.31187e-07	0.102469	0.000996644
N60	2018	SB	AX-94781629	7D	206643489	2.05598e-06	0.0958571	0.00262975
N60	2018	SB	AX-94678472	7D	487709767	3.21317e-07	0.106278	0.000996644
N60	2018	SB	AX-94880654	7D	592306644	6.93867e-09	0.128288	6.57369e-05
N60	2018	SPAD	AX-94607905	2A	571213772	2.13241e-06	0.159615	0.00106329
N60	2018	SPAD	AX-95003878	2A	714339065	1.65884e-06	0.160917	0.00106329
N60	2018	SPAD	AX-94735094	2A	714339131	2.73618e-06	0.158326	0.00126558
N60	2018	SPAD	AX-94906008	2A	737049442	7.61565e-07	0.164968	0.00078195
N60	2018	SPAD	AX-95162328	2A	745066946	4.72211e-07	0.167467	0.000639103
N60	2018	SPAD	AX-94405090	2B	569843303	3.03241e-07	0.169793	0.000639103
N60	2018	SPAD	AX-94829391	2D	601212171	3.20603e-06	0.157509	0.00126558
N60	2018	SPAD	AX-94799671	2D	608756380	4.14133e-07	0.168156	0.000639103
N60	2018	SPAD	AX-94786006	2D	610277424	4.92094e-06	0.155303	0.00155403
N60	2019	SPS	AX-95189671	2D	394797805	7.73929e-07	0.337116	0.00311595
N60	2019	Tips	AX-94586364	4D	22947854	1.70164e-06	0.0865195	0.00151593
N60	2018	Tips	AX-94492822	6B	699194108	5.98356e-07	0.230194	0.000629869
N60	2018	Tips	AX-94461279	6D	451183022	6.37233e-08	0.241141	0.000120743
N60	2019	Tips	AX-94461279	6D	451183022	4.99957e-06	0.0804608	0.00267357
N60	2018	TRL	AX-94991562	2A	712580484	2.6156e-07	0.14607	0.000826006
N60	2019	TRL	AX-94997694	4B	34789548	1.60296e-06	0.278767	0.00303729
N60	2018	TRL	AX-94718509	4B	606908052	3.24684e-06	0.132511	0.00527306
N60	2019	TRL	AX-94517352	4D	21886662	3.08017e-06	0.275861	0.0041688
N60	2019	TRL	AX-94586364	4D	22947854	4.81581e-09	0.305278	4.5625e-05
N60	2019	TRL	AX-95178548	7B	112311666	2.30194e-06	0.277155	0.00363476
N120	2018	DRW	AX-94607905	2A	571213772	1.47765e-06	0.222408	0.000724112
N120	2019	DRW	AX-94607905	2A	571213772	3.48172e-07	0.17628	0.000386543
N120	2019	DRW	AX-94807563	2A	709713160	1.54866e-07	0.180513	0.000340524
N120	2019	DRW	AX-95010123	2A	711075722	7.74998e-07	0.172127	0.000454436
N120	2018	DRW	AX-95003878	2A	714339065	3.8839e-06	0.217715	0.00136282
N120	2019	DRW	AX-94923560	2A	729858414	2.09588e-06	0.167	0.000794254
N120	2018	DRW	AX-94705680	2B	598802253	2.16355e-06	0.220552	0.000891194
N120	2019	DRW	AX-94705680	2B	598802253	4.08004e-07	0.175455	0.000386543
N120	2018	DRW	AX-95203088	2B	613322090	7.66433e-07	0.225619	0.00054185
N120	2019	DRW	AX-95203088	2B	613322090	6.19094e-07	0.17329	0.000451177
N120	2018	DRW	AX-94601746	2B	743105753	8.39984e-07	0.22517	0.00054185
N120	2019	DRW	AX-94601746	2B	743105753	1.30563e-07	0.181408	0.000340524
N120	2018	DRW	AX-94829391	2D	601212171	5.64769e-07	0.227118	0.00054185
N120	2018	DRW	AX-94799671	2D	608756380	6.19029e-07	0.226667	0.00054185
N120	2019	DRW	AX-94786006	2D	610277424	9.62792e-07	0.171005	0.000475114
N120	2019	DSW	AX-94607905	2A	571213772	3.58203e-07	0.112721	0.000283882
N120	2018	DSW	AX-94807563	2A	709713160	4.30396e-06	0.168188	0.00239857
N120	2019	DSW	AX-94807563	2A	709713160	7.83616e-07	0.108345	0.000463999
N120	2019	DSW	AX-95003878	2A	714339065	4.08922e-06	0.0992027	0.00148321
N120	2019	DSW	AX-94500178	2A	716457933	9.47631e-08	0.120215	0.000283882
N120	2018	DSW	AX-94705680	2B	598802253	2.33242e-06	0.171332	0.00205172
N120	2018	DSW	AX-95203088	2B	613322090	1.91744e-07	0.184324	0.000605529
N120	2019	DSW	AX-95203088	2B	613322090	3.71316e-07	0.112519	0.000283882
N120	2018	DSW	AX-94601746	2B	743105753	1.12232e-06	0.175108	0.00181671
N120	2019	DSW	AX-94829391	2D	601212171	1.26898e-06	0.105665	0.0005773
N120	2019	DSW	AX-94799671	2D	608756380	1.74697e-07	0.116758	0.000283882
N120	2018	DTF	AX-95259763	3B	227927321	3.54115e-06	0.0638901	0.00372765
N120	2019	DTF	AX-95259763	3B	227927321	3.51871e-09	0.300748	1.02534e-05
N120	2018	DTF	AX-95136655	3B	234490336	2.96195e-09	0.105601	2.80616e-05
N120	2019	DTF	AX-95136655	3B	234490336	2.61369e-11	0.324229	2.47621e-07
N120	2018	DTF	AX-94509181	3B	631883277	2.67209e-06	0.0655033	0.00372765
N120	2019	DTF	AX-94509181	3B	631883277	2.37453e-07	0.281201	0.000281204
N120	2018	DTF	AX-94386613	3B	657112042	2.28671e-06	0.0663973	0.00372765
N120	2019	DTF	AX-94386613	3B	657112042	4.94645e-08	0.288411	7.81044e-05
N120	2019	DTF	AX-94418180	3B	657783130	3.15351e-06	0.269506	0.00213402
N120	2019	DTF	AX-94429243	3B	658295791	2.08378e-06	0.271363	0.00164514
N120	2018	FLL	AX-94514369	4A	544201748	1.1835e-06	0.147262	0.00101932
N120	2018	FLL	AX-94926692	4A	544202284	8.77124e-07	0.148851	0.000830987
N120	2018	FLL	AX-94720747	4A	544390969	1.61407e-06	0.145621	0.00113758
N120	2018	FLL	AX-94649014	4A	544618099	7.77536e-07	0.149491	0.000818486
N120	2018	FLL	AX-94982660	4A	544887071	5.67355e-07	0.151169	0.000757128
N120	2018	FLL	AX-95147315	4A	545114083	3.05877e-07	0.154469	0.000579577
N120	2018	FLL	AX-94459938	4A	549799824	1.68103e-06	0.145406	0.00113758
N120	2018	FLL	AX-94443954	4A	570264587	1.03678e-07	0.160287	0.000531301
N120	2018	FLL	AX-94766675	4A	575009538	2.28418e-07	0.156035	0.000541008
N120	2018	FLL	AX-94400142	4A	581754986	3.8231e-06	0.141082	0.00228305
N120	2018	FLL	AX-94914919	4D	28974006	3.8557e-06	0.141037	0.00228305
N120	2018	FLW	AX-94514369	4A	544201748	2.79412e-06	0.179142	0.00189082
N120	2018	FLW	AX-94926692	4A	544202284	5.06617e-07	0.187802	0.000652869
N120	2018	FLW	AX-94720747	4A	544390969	5.19391e-07	0.187675	0.000652869
N120	2018	FLW	AX-94649014	4A	544618099	1.83077e-06	0.181275	0.00136223
N120	2018	FLW	AX-94982660	4A	544887071	7.37122e-08	0.197721	0.000232783
N120	2018	FLW	AX-95147315	4A	545114083	6.35418e-07	0.186646	0.000652869
N120	2018	FLW	AX-94443954	4A	570264587	3.55405e-08	0.201513	0.000168355
N120	2019	FLW	AX-94443954	4A	570264587	3.28e-07	0.340976	0.00155587
N120	2019	FLW	AX-94414780	4B	25929732	2.32e-11	0.38224	2.2e-07
N120	2018	FLW	AX-94750077	6A	187768819	3.33548e-06	0.178251	0.00210669
N120	2018	Forks	AX-94461279	6D	451183022	2.27879e-06	0.140448	0.00589777
N120	2018	Forks	AX-94653509	7A	677766119	3.40251e-06	0.138325	0.00589777
N120	2018	FRW	AX-94607905	2A	571213772	4.73337e-06	0.300752	0.00213543
N120	2018	FRW	AX-94996973	2A	729175199	3.85279e-06	0.301637	0.00202785
N120	2018	FRW	AX-94923560	2A	729858414	1.19906e-06	0.306687	0.00125684
N120	2019	FRW	AX-94705680	2B	598802253	3.64308e-06	0.158954	0.00299791
N120	2018	FRW	AX-95203088	2B	613322090	1.18945e-06	0.306722	0.00125684
N120	2019	FRW	AX-94601746	2B	743105753	2.01024e-06	0.162019	0.00299791
N120	2018	FRW	AX-94829391	2D	601212171	2.96884e-06	0.30276	0.00192696
N120	2018	FRW	AX-94786006	2D	610277424	3.25431e-06	0.302365	0.00192696
N120	2019	FRW	AX-94786006	2D	610277424	4.11366e-06	0.15833	0.00299791
N120	2019	FSW	AX-94607905	2A	571213772	4.89488e-06	0.26664	0.00185497
N120	2019	FSW	AX-94807563	2A	709713160	2.90418e-06	0.268974	0.00137571
N120	2018	FSW	AX-94615844	2A	722519507	3.66008e-06	0.091899	0.00219873
N120	2019	FSW	AX-94996973	2A	729175199	1.70994e-06	0.271353	0.00111412
N120	2019	FSW	AX-94923560	2A	729858414	1.09091e-07	0.283882	0.000841785
N120	2019	FSW	AX-94705680	2B	598802253	4.71786e-06	0.266804	0.00185497
N120	2018	FSW	AX-95203088	2B	613322090	1.67169e-06	0.0963036	0.00212229
N120	2018	FSW	AX-94829391	2D	601212171	3.04203e-06	0.0929359	0.00219873
N120	2018	FSW	AX-94799671	2D	608756380	4.73827e-06	0.0904545	0.00220072
N120	2019	FSW	AX-94786006	2D	610277424	1.90697e-06	0.270863	0.00111412
N120	2018	GY	AX-94573487	6A	27978202	2.80027e-06	0.0926448	0.000855798
N120	2019	GY	AX-94573487	6A	27978202	2.54258e-06	0.0666641	0.000926477
N120	2018	GY	AX-94983341	6A	28412783	3.10109e-06	0.0920772	0.000918115
N120	2018	GY	AX-94415776	6A	28700804	1.85388e-07	0.107927	0.000133027
N120	2019	GY	AX-94415776	6A	28700804	1.4493e-06	0.0698945	0.000679137
N120	2018	GY	AX-94978974	6A	29876500	2.61262e-07	0.105978	0.000133027
N120	2019	GY	AX-94978974	6A	29876500	5.12495e-07	0.0759088	0.000677273
N120	2018	GY	AX-94737868	6A	29876631	1.42583e-07	0.109423	0.000133027
N120	2019	GY	AX-94737868	6A	29876631	1.35826e-06	0.0702683	0.000677273
N120	2018	GY	AX-95210745	6A	29967076	4.72652e-07	0.102621	0.000213233
N120	2019	GY	AX-95210745	6A	29967076	7.28191e-07	0.0738708	0.000677273
N120	2019	GY	AX-95250225	6B	29928065	1.02575e-06	0.0718886	0.000677273
N120	2018	LCC	AX-94607905	2A	571213772	4.3823e-06	0.0568957	0.00188718
N120	2018	LCC	AX-94807563	2A	709713160	3.53549e-07	0.0715175	0.000869
N120	2018	LCC	AX-95010123	2A	711075722	6.42073e-07	0.0680241	0.000869
N120	2018	LCC	AX-94996973	2A	729175199	2.95611e-06	0.059162	0.00152381
N120	2018	LCC	AX-94923560	2A	729858414	6.2535e-07	0.0681783	0.000869
N120	2018	LCC	AX-94705680	2B	598802253	9.63732e-07	0.0656561	0.00104106
N120	2018	LCC	AX-95142189	2B	609577283	3.42043e-07	0.0717117	0.000869
N120	2018	LCC	AX-95203088	2B	613322090	3.42215e-06	0.0583184	0.00154388
N120	2018	LCC	AX-94601746	2B	743105753	3.05599e-06	0.0589704	0.00152381
N120	2018	LCC	AX-94786006	2D	610277424	1.43032e-06	0.0633613	0.00112924
N120	2019	NPT	AX-94593608	3A	671144001	2.39588e-06	0.202187	0.00917995
N120	2019	PHT	AX-94433421	5A	14266455	3.82449e-10	0.151089	1.20777e-06
N120	2019	PHT	AX-94553632	7B	663884077	1.84095e-08	0.12855	4.36029e-05
N120	2019	RSA	AX-95132327	5D	472234562	3.53855e-06	0.414327	0.00478918
N120	2018	RV	AX-94803288	6A	11779518	2.89336e-06	0.11662	0.00456861
N120	2019	RV	AX-94461279	6D	451183022	3.40782e-06	0.092161	0.0107619
N120	2019	SB	AX-94573487	6A	27978202	7.48404e-07	0.142708	0.00130544
N120	2019	SB	AX-94983341	6A	28412783	4.56421e-06	0.133089	0.00166313
N120	2019	SB	AX-94415776	6A	28700804	9.51185e-07	0.141424	0.00130544
N120	2019	SB	AX-94978974	6A	29876500	2.43786e-06	0.136408	0.00130544
N120	2019	SB	AX-94737868	6A	29876631	2.63093e-06	0.136004	0.00131186
N120	2019	SB	AX-95210745	6A	29967076	4.75273e-06	0.132875	0.00166768
N120	2018	SB	AX-94827147	7A	145800549	1.45814e-06	0.1054	0.00312435
N120	2018	SB	AX-94532247	7B	524593647	1.11478e-07	0.120126	0.00083906
N120	2018	SB	AX-94545442	7B	531638145	1.4333e-06	0.105497	0.00312435
N120	2018	SB	AX-94678472	7D	487709767	1.77129e-07	0.117452	0.00083906
N120	2018	SB	AX-94880654	7D	592306644	1.64891e-06	0.104704	0.00312435
N120	2018	SPAD	AX-94607905	2A	571213772	2.87e-07	0.0702309	0.000247368
N120	2018	SPAD	AX-94735094	2A	714339131	5.17e-07	0.0667789	0.000359747
N120	2018	SPAD	AX-94996973	2A	729175199	4.48e-08	0.0812628	0.000105684
N120	2018	SPAD	AX-94923560	2A	729858414	5.58e-08	0.0799513	0.000105684
N120	2018	SPAD	AX-94906008	2A	737049442	3.03e-06	0.0564727	0.000700496
N120	2018	SPAD	AX-95162328	2A	745066946	7.62e-09	0.0919134	2.41e-05
N120	2018	SPAD	AX-94705680	2B	598802253	7.72e-07	0.0644285	0.00040615
N120	2018	SPAD	AX-94829391	2D	601212171	2.81e-07	0.0703556	0.000247368
N120	2018	SPAD	AX-95142803	2D	601600533	1.6e-06	0.0601599	0.000524242
N120	2018	SPAD	AX-94799671	2D	608756380	4.63e-06	0.0540246	0.000858776
N120	2018	SPAD	AX-94786006	2D	610277424	2.08e-07	0.0721379	0.000237168
N120	2018	SPAD	AX-95148777	2D	641963364	1.89e-07	0.0727015	0.000237168
N120	2018	Tips	AX-94510892	6A	112585030	2.88708e-06	0.13304	0.00273522
N120	2018	Tips	AX-94534539	6A	497462177	1.08041e-06	0.138303	0.0025524
N120	2018	Tips	AX-94461279	6D	451183022	1.59575e-06	0.136209	0.0025524
N120	2018	TRL	AX-94461279	6D	451183022	1.61458e-06	0.140929	0.00305931
